# Supplementary material for: Functional analysis in a model sea anemone reveals phylogenetic complexity and a role in cnidocyte discharge of DEG/ENaC ion channels
Source: Commun Biol. 2023 Jan 6;6:17. doi: 10.1038/s42003-022-04399-1 (PMC9822975; doi:10.1038/s42003-022-04399-1)
Supplement: Supplementary file 5 — Supplementary Data 2 [file 42003_2022_4399_MOESM5_ESM.txt]

>Aqueenlandica_XP_019859925.1
--------------SD-GAGHAYDKVSKYFKKK-ITIAGLSHVFKKRS-GLTMVIWALFF
TGCVLGCLVLIGLSTKRFVDKPTASTITVVSH-DG--LPFPAVTICNLNLK-K-----ND
SDFLLNTTY-QAIISLYNAKSSQFTSNKKIDHLLNT--CTASLSNSATIWDIV---SPEM
AVNEFY-CG-F--LHDSCKD--LFEPVLT-SAGI-CFTFNGTNKLA--NSTGRRYGLKLV
LNI-QQEER-PSFSGKLGVKLVIHDGKDI-ARPSLYGISV-PPGFAVDVGV--RKMATDE
TSE-----AKCIDDMNP------QYSQFACRENAVAENIASKCNCQPDRS-PGLYS-PNC
---TFSKACCLLQEHYRFHPE---EIDCPL-PCHFEYYEHT-ASYSSF--PN--Q--YLQ
LLMEEL----NMSAEYVKDNFLSIDVFFDDFQVTTTTTKYTYGIEALLGEIGGLLGLFIG
VNIINFFELLGLSCRRALKIKKRKNRKEEPMKMDTQPGSSRSGN
>Aqueenslandica_XP_011403357.2
-NILDPSP--QKKSFK-LRLKRGQHHFNKWLDN-TSIHGIVHVFKGRS-RLRRILWLLVF
LFASTTCAGIIIFYIVLWAQDPTSTSISFITDDEG--QSFPAVTVCNLNAVKK-----DY
ADQYVVDLL-NNYANPTSGFIQNWPFSNISRSCTDSLNSITIEDQQEKFDAYT---NGGN
KIDDFVYCG-F--AGGNCEE--SLEPVFT-SLGV-CFTFNSQPDRKV-TLAGPQFGLNLV
LNV-SVSEYLRLGSSNVGVKVSVHDRNSM-PVPQV-GVTL-SPGTNSYLAI--ETVKHVD
KRE-----SNCVRS-------AFGYAASTCRINAEYRNYANKCGCSVNPSSNVNT--RNC
---TIADICCLSQERRTFNPS--TN--CPL-SCDHLTYNVE-QSYSKL---------FSS
ASSESA---AESLGKTVEASLLSVYIHFDDILITQLLTRYSYTIANLIADMGSLFGLLMN
LLIVSIMRVKKLESKI--MALPEVNDGPIDDA------------
>Aqueenslandica_XP_011403351.2
-EDMQMME--TKKKKG-RGCHLNDPYLKEFLDD-NTIAGMNHIFKGQS-KIKRLVWALIF
IGSMIACITLISISFRRFINKPTSSTITVVTENTKSGVEFPAVTICNHNLE--YNLSDYI
IRNTYLLMN--YLDENFHLTGSNSVIKQCQALVGDAPSEILNATIWNIQNP-------SK
AIDELIYCG-F--IGEPCKD--AFKPVLT-SAGI-CFTLNGDHGI---HSTGIRYGLKLV
LNV-QQEKR-PSFNGKSGIKLVIHNGGDI-ARPNLYGISV-PPGRAIDVGV--RRKATD-
---ETS-EAGCIDDMDPFFPK--DYSQFACRENAIMERIASSCNCVDRSTGAYSS-TPNC
---TMSNACCLLHEYNTFHPE-SSSEECPL-PCYFSYYEWT-ASYSSF--PNGR---YLD
RLVNTL----NKSADYIKNNFLSVNVFLDDIQLTTTITQYTYGPEALLGEIGGQLGLFIG
VSIITFFEVLVLCVDE--LKRLCFKEEKINNLESRITLPEVEED
>Aqueenslandica_XP_011408196.1
-AEDSHSK--SSEEKT-VKCHLHDRYLKEFLDD-NTIGGINHIFRGRS-KVRRLLWALIF
IGSIVACITLISISFQTFLEKPTASTITVI---TQDGVSFPSVTICNLDMVTGYLLMNHD
ENFHLTGLN------------------SSFLLNSCNAISDSFPASFRNTTLWN-----SQ
HPQETLDCG-F-VSSIPCKD--AFKPVLT-SAGI-CYTFNGSNN--RIHSTGVRYGLKLI
LNI-QQEER-PSFNGKSGVKLIVHDGRDI-ARPNLYGIDV-APAHAVDVGV--RRKASD-
---ETN-EADCIDSKEPFFS---EYSQFACRQNAIVENLATSCDCSDRSSGPYSS-TPHC
---TFDKGCCVLEQYQTFNPE----LACPL-PCYFPYYEHT-ASYSSF--PNGR---YLN
YLVEET----NMSVDYIKDNFLSINVFVDDLQLTTTITKYTFGVAELLGEIGGQMGLFLG
ISIISIVEVLFLDELKRLCTKKMREMQDIENAIELPEIEGTDVE
>Aqueenslandica_XP_011408195.1
-LKAADSE--NDEKGK-GRCHLNDPYLSDFIDD-NTIAGINKIFRGKS-NLRRLTWAIIF
IGSLIVCTVMLSFSIKRFIDKPTASTIVSN---TERGIPFPAVTFCNLNL---ERNSSNF
LLRSTYQLM-NYLDENFHLSGLNDVLQLCDNVVRSSSEDILNATIWNIQNP-------SK
TIDELIHCG-F-IEEKPCKD--AFKPILT-SAGI-CFTFNGDNRI---HSTGIRYGLKLI
LNI-QQEKR-PSFNGKSGVKLVIHNGRDI-ARPNLYGISV-PPGHAIDVGV--RKMAVED
DNE-----AQCIHEMNPFFPS--DYSQLACRENAIAENIASKCNCIGRPTGPYAS--PNC
---TFSKACCLLKEHYEFNPE---EADCPS-PCHFEYYEQT-SSYSSF--PNGF---YLD
TLVNKT----NMSVNEIRENFLSVNVFVGDLHTTTTITQYTYGIEALLGEIGGQLGLFIG
VSIITFFEVLELKRLC--CRGSVKRMGETDKSNEIELNSVKIIQ
>Aqueenslandica_XP_011405344.1
----------MPTLVR-NAHVWTDQYFSDFIDT-TTINGVFQIFRGRS-KIRQIFWGLLF
IGSFIGCIVTFGYSFRNFAQKPTASTIKVITQ-AQTGLAFPAVTICNLNIYQN-----PN
YSNVLSSEM-IFNEF-----------------NITS--ECKDLIDNASEDY-------GK
SLYDMLDCT-F--RGMSCKD--QFYPVLT-PGGI-CYTFNGEMIAPVIKSIGIKYGLKLV
LNI-EQETH-PTFDGRTGVKVIIHERNDI-PRPNLYGINV-SPGQNIDIGV--SRSFFDE
T-----DQDKCNNN------PF-VYSQFACRINQLYERLSRNCGCRESG--PYTN--PNC
---TLGNLCCLLREFPIADAS--ST--CQL-PCNYSVYEYR-DSYSSF--PN--R--ALT
EIARKV----NMSKTDVKENFLSVNVFFEALHTTESITQYTYGAVDLLGELGGNMGLFLG
ISIISIMEVIMLILHL-CKKVKKKFPSQTDTPNALEAGTEEVHV
>Aqueenslandica_XP_011405340.1
--------------NA-GRFSWSDKYFSDFVET-TTINGVIHVFRGRS-KIRQIMWGLLL
ISSFIAVCVVIGFNIKEYVNKPTASTILVK---NG--LPFPAVTICNLNVY---TPTGED
KEPDFSSVI-HSLFNSQDLVNQTSLFDECSEVIN----SSDTSDAFDCWDL---------
LLPDDYQCS-F--SDSSCRD--MFYPVLT-PAGI-CYTFNGKMPVPMAKDIGVRHGLNLI
LNI-EQDSH-PTFHGLTGVKVIVHDRNDI-SRPNLYGISV-APGQNVAISV--ERKVYDK
TKE-----RDCTNDEREGFFPS-VYSQFACKENALYQHLASVCGCVPYRSGPYIN-TPNC
---TLHSLCCLLQEYFDYRVS---SATCPL-PCQFSMYDYK-SSYSSF--PNGH---ALK
SIAKSL----NLSQDAVKNNFLSVQVYLESLETHEYVTKYSKTLTGLFGDIGGLIGLFLG
MSIISIIEVLELKKLL--CIKKFRKVKKVDDMLTHFLPDVK---
>Aqueenslandica_XP_011403359.1
-ENDPQEN--TGVRNR-KEKSCQNPQFTKWAES-STIHGVDHIFLGKS-KVRRVVWAVIL
LLAIGGCLYGIIDRSIYFASKPTATTVT--ADINEDGIPFPAVTICNLSPISRQYADQHN
LTSLLSYIL---------FTDSNTHSKGFISSNCQANLEQITDTTITLKDVFRD----GA
RNSSFLACH-Y---GSKC--NMTLRTTLT-PRGL-CYTFNGASPPLLVRSVGERFGLRMI
FNI-SQSDYTHSINGDAGIRVSVHTRDEK-PDPLLKGISV-PPRSHASIAL-YPIRSIS-
---KPE-ITRCAPTDTQSYFP--GYTTSGCQANEHFERSQAQCGCVDVAESATND----C
---TVEDICCLYDEGDTLNST------CLP-SCNNMIFSSS-VSYSQY--PSDV---TVS
LLTSFQ----SQSAESIDDNILALNIYFGSLHTIVTSTYYTYLWSGLLADIGGQLALFVG
ASVISFME-LVLLCFV--FIRKKIKKHEEHELEERDDKESLNGG
>Aqueenslandica_XP_011403355.1
-DETDAEK--VSGSRC-KSCQLKDSYFNDLDK--TTIAGLNHVFKDSS-KIRRLIWALFF
IGCILGCLVLIGLSINRFVDKPTASTITVVSN-DG--IFFPAVTICNLNLK--KNDSDVL
LNTTYQVMN-FLDESFQFTGSNTMSLGNTCTAPLSN--SIQNATIWDIVNP-------DR
AVDELIYCG-F--LHDSCED--LFEPVLT-SAGI-CYTFNGTNKLA--NSTGIRYGLKLI
LNI-QQKER-PSFNGKSGVKLVIHDGRDI-SRPNLYGISV-PPGHAIDVGV--HKMATQ-
---DES-QANCIKSMNPFFPS--DYSQFACRANAVAENIASKCNCVQPDRPPGLYASPNC
---TFGKACCLLQEHYKFNPE---EINCPL-PCHFQYYEHT-ASYSSF--PNGQ---YLQ
RLMEAS----NMSAEDIKDNFLSINVFIDDFQVTTTTTQYTYGIEALLGEIGGLLGLFIG
VSIITFFELLVLCSQA--IIKRMKREEDAPEEVTSQPEAESNKT
>Aqueenslandica_XP_011402891.1
-NDPVNGE--KSKCKN-CTCTCTDRYLREFLED-NTIAGISHVFKGQS-KVRRSFWALIF
IAAIISCIALISLSIQIFLNKPTASTINVITL-NG--VPFPSVTICNINFE--KNEALPL
LSRTYNLMN-QLDESFHSNSMNASSVISNCRNTVPRNNSDATFEAWNIQRP-------AR
SKRRLIYCG-F-VTSSNCKS--LFQPVLT-PAGI-CFNYNGSSNTI--HSTGTRYGMKLV
LNI-EQDLR-PSYNGKAGVILSVHDGKDV-ARPNVNGINV-APGQAIDVGV--NLKEYD-
---ETK-EANCTAGQDVFFE---DYSQYACAQDALIKQIANVCNCTLLPRRSNG---PNC
---TFPTSCCLLNEYKTINTE----EQCPL-PCRYRYYDYT-TSYASY--PNSF---ILE
DLMRDE----NVTEDYLRKNYLSINIYINDLRYSVVTTSYTFGVAGLLGDIGGQLGLFIG
VSIITFFE-VLILCPF--VINKCKNKKKGESSDIVAGERETRRQ
>Pdamicor00000927
-YDLNHTS--DGQTVS-SQKAEIEKTWNKFVES-STLHGLLHVFSSST-RTRRFLWAVLL
LLAMMWFSFQSFKLLEKYYSYQVTTKVS--LKYDP--MPFPAVTICNFNVFKRSVVRTSA
YEEILPLLH-------------ASFVEKMGLPDFNDSIDLNKYHDLNLTQFYI---DAGH
SYDT--YCI-W--NGPTC--HRNFTSVLT-SMGL-CHTFNSGQRLLRVRQAGSNRGLHLI
LNV-KQEEYYGTTSYVAGLKVLIHDQQTL-PLVSQLGFAV-SPGTSTFAAL-KKLRTLN-
-LPKPY-EGNCHDKSPGYN----KYTIPSCQEICVTNFVINKCGCRDALMPEMNN-TRVC
--GLSEIKNCLVKEMSNFYSRIDDQCECPV-PCESISFNPI-LSYATF--PSKN---LLK
RIVKEH-DESNVKPDVIKQNQLELRVYFQELNYQVIEEIPAYNYESLLGEIGGQVGLCVG
ASLLTVLEFFDLIIAIV-GIRLGFR-------------------
>Pdamicor00008814
-TTKDETG--VNEAIN-KNVNGRIETFKGFLLD-TTLHGARFMHS----LVRRFAWTILL
SVSLGFCSYMAFGTLRDYFDRPFNTSSRSSPK-NG--LTFPAVTLCNFNPLNVNRVIHVE
NASHDIVKR-LQISKVLTLSNEAFTDG-----FLNK--FSDILSRENLESFLR---LYSH
QMEDMPSCS-F--GGLVC--PENFTSFASFLFGQ-CHTFNLGRPLLNAIVAGRRSGLRLL
LNT-QRDSY-NPSSPLVGITVLVHDSYNF-PFMDEYGFAV-EPGTHTFCSI--KMKKVT-
NLPEPY-ATNCTQR-------EMAYSKPACLMQCRNKFVIKKCQCTMLEF-HANA--PVC
--APNDTVICVLPTLEKFSSSKDGEQDCPQ-PCSHVEYETS-LSYAGL--QKDL---YLS
LLFNGTNMTKSEKHKYIDNNIISLDIYFKDLNYDVLEQVPMYEVWGLFASLGGNYGLFLG
ISALTVCEFLDFIRKF-CKILSERKRRRQEKCPT----------
>Pdamicor00023430_1
----------------------MSTKWREFASN-TTVHGLRYVYESPS-RVLRFVWLILL
LLSIAWYLFFAQQSIALYFSRPVNIEYTVV-P-ESGNLTFPAVTICNLNRFVKRKIYMPY
DEEDFHKLG-TNMTCGQALLCSHERYGVEVIEDCNK--TKNSTKEAVFEKFLG---AYGH
EFEEMFYCT-F---AEECSA--DFFPNLI-QGGR-CFTFNSGTIVRNTSVAGSSGGLAVV
LDV-RTDEV-TISEFSRGLRVIIHEQGEY-LSMDHHGFNV-FPGSHTLVRV--TAIQGH-
RLKSPY-KTNCTERVPG------HYSRDACIIQCLANKTVEMCGCKLVGV-PLPSA-PVC
---TFQHQYCFTKTRESFNAY-HCF--CGL-PCQEVDYRIQ-VSTSEF--PD--G--AAK
ILHQRY--GYNKSMEYQRKNLVFLQIGFQYQGYTVMEERASYGIESLLGDLGGNMGLFLG
CSILTLFEFGDLLWKI--LKFKENRKKIDSAGREKSETD-----
>Pdamicor00023430_2
---------------------MVATKWRKFVSD-TTVHGLRYVFESPS-RLRRLIWLLLL
LGAIAIDIYFLIESIEKYSSKPFNTEFTVVPENGE--ISFPAVTICNLNRFVKRKINMFE
NDENFHKMGNKSLSCGQALMCAFEPFGWAIAENCNM--TILNRTKEPIEEFVE---TFGH
DFAEMFYCR-F---SQDCSA--DFHPTLT-KNGR-CFTFNSGTKVRSTRRAGVSGGLSVI
LDV-QAYEN-TVSEFSRGLRVVVHDPGAI-VNLDK-GFNV-FPGSHALARI----AAIKH
ELPYPY-KSDCTRRVPNIT----RYSRDGCFIQCKANVTLKRCGCREIGAPVPSN-SPVC
---SFQHHFCEKQKAESYNPF---NCSCDI-PCEETEYMTQ-VSYSQF--PDDG---ASK
ILKYKH--AYNKSVEYQRGNLVFLQVGYQRHGYTLMRESPSYKIGSLMGDIGGNMGLFLG
CSLLTIFEFFDLAWNILERANKNRNMGNEGQQPVEQMCLVGVN-
>Pdamicor00023429_1
-SMEPTTA--SLKELV-KSKPSLLSRWREFAAN-TTVHGLRYVVSLPG--YRRLVWAILL
FAASGAYLYYSTISFKKYISGPIRTEISQETPRDG--LKFPAVTICNLNQFMKTKIDTTD
EDENFEKLG-GNLTCGQALLCAFADHGPLLVDNCNY--STLNHTKRIYKEFLA---KYGH
DLFGNM-CG-F--KDITC--EHHFIPVVT-NDGI-CYTFNSKSKLFRSFYEGSNFGLAIG
LNL-QTNES-TFSASSSGLAVNVHDQDTY---VNYHAFKV-QPGAHASVAI--KMTQYK-
RLQAPF-RTNCSKVDSAGIK---SYTKDGCIYQCQSNYSMDKCGCRALPGGEFNL--TEC
--------------------------GCNS-ACEQTVYESR-VSYAKF--PDNT---LLR
IFRQTN----NFSEKYLSENFVYLQVGFQFLSYEKREDVPGYTAESLFGELGGNMGLFLG
CSILTICEFLDFLWEL--VLSKIRKPVESRFPRGD---------
>Pdamicor00023429_2
-SFGNCST--DTCEES-HQKSPNASKWRIFASN-TTLHGLRQVVNESS-FFKRFIWFLFL
CTAAGTYCYLSTISVTKYFSRPIKTVISQEASSNG--LKFPAVTICNLNFFMKSKIDTAE
EDENFVKLGRGNLTCGQALLCAFDWFGYAIVRGCNK--TVLNRSSERIEEFLT---RYGH
NITDMLLCR-F--KKTEC--VEDFVPKLT-ESGI-CYTFNSKSPVLRTLFEGPDLGLNIL
LDV-QTNES-TMADFSHGFKVIVHDQD---TFVNRHGFNI-PPGFHATVAV-KLRKHIR-
-LPKPY-KTKCRQEKPGIG----TYTKDGCISQCLANMTLTRCGCTIAMLQGQTD-APLC
---SMREMNCLVKTESEIGEDNLSACSCSN-ACTELEYETR-VSYSKF--PDNS---IID
ILHNIF--GKKESSSYMRENYVFLQVGFQHLAYEKREDVPSYKLESLLGEFGGNMGLFLG
CSLLTLCEFLDFVWAA--VTSRMRRSDRAALVDREKRNQGAIDV
>Pdamicor00023429_3
-ESGASSY--WKDEVE-ARQTSVYSRWKAFASR-TTLHGISYIFSSLP-ILRRVIWLIFL
CASSSAFLYLVTISIGKFISLPMKTVITQEEPPNG--LKFPAVTICNLNKFMKSKIDMAD
DEKSFKKLGRGNLTCGQALLCAYFLYAPALVKGCDE--TILNGSSNRLEKFLT---SYGH
DMAGMMDCR-Y--TSLSCSD--DFVPTIT-PDGL-CFTFNSNTPVLNSFFEGPELGLNIL
LNV-QTNES-TLTDFSSGLKVIVHDQDTY---VNRRGFNI-APGTHSSVAV-RLRKHIR-
-LPAPY-KTKCRQDRPGLG----SYTKDGCIFQCLANYTLAQCGCRLGLIEPKTT--PLC
---SLQDDQCLKKSRGDWNRS---ECHCSN-ACSEVEYVPI-VSYSNF--PDVS---AIA
VLQQFK--GKSETSSYMRENYVLLQIGFTRLAYERLEDISSYGTESLFGEFGGNMGLFLG
CSLLTLCEFLDFFWET--FIFQMRKSPQINADMKDTSDPQ----
>Pdamicor00010239
-RDNCVKE--VKEVWK-SETDEATRVIKDFSGY-TTLHGFHFVLDSAS-RIRRIIWITLI
SLGICALFFQFRDNWRKLRSYESVIGKDIEHA-EK--LLYPAITICNQNMMRKSKILGTD
AQTFLDQQD---------------HVKLHILGNKLL--EEKTSPDFDPGESVM---KHGH
NLSEMKDCE-W--KNQPC--SANFSSFISFMRGV-CYTFNSGHQKLYVTTSGKVQALSLY
LDA-QPEEYGPYSYDATGFKILIHDQKDL-PNIEDLALDI-TPGFTTNIRV-RRSKMVS-
-LPAPF-KSACSDKNAAFK----MYSQYACLLECYTNITYEECGCRLLSMPSFGE-NRYC
--SAKEIFTCVFPKYGKFNPN---SCACPV-PCTEIRYQVQ-MAYAPS-------NHLWE
TIFPMYSTNVVEFQNYIRQRMAQVNIYYESLDTEVTREKPAYDFNDFGSDVGGNMGLFLG
CSLLTLCEFVDLIVIMCLCWRKRRTDLKTDPYQ-----------
>Pdamicor00003127
-EGTISQK--PPLSDS-NGRQTGVKMWQEFVDN-TTLHGIRYVFIKRH-AVTRLIWLILL
LSSGGYYIFTVYRAFEKYYSRPINTVISRK---HLRKMDFPAITICSNNLFR-SKVSLPD
DDPSFASSGRANRPCGLSLLCCCTPFDNENALPNCT--FEIQVSNHRIESFYQ---KYSQ
NISNLLGCS-W--RQTQC--ITDFDPTVT-EWGM-CYTFNSESEIKIVDTAGVSSGLTLL
LDA-NTAEY-TRGKFSEGFKVLIHGQGEY---YDEFGISV-GPGQHASIAL--SQKRYEN
-LEKPY-ATNCTNKPHTFS----KYSLEGCLYECQAQSTIKICGC-RGYIGSRDT--PPC
--LSPNEVKCSDSVDASIDED---LCDCQV-PCFQTRYQVE-VSYSKF--PDIG---TAE
DLLNEG----YESLQYMRDNLVFLQVGFKSLGYEMQKQQLAYDSNSLFGEIGGNMGLFLG
CSLLTICEFLDFFMSY--LAARNRNTHPA---------------
>Pdamicor00008739
-KESRTSS--HDEADN-KKLPSNYEIWSDFVNN-TSLHGIRYVFWKRP-LWARVGWLLIL
LMFSSYFCFTVYKSLQKYVKHPINTVITQRYV-NA--MDFPAVSICPLNSVSKKKIYALD
VDANFAKYGRNGMPCGAAMSCCCLSFLIFDGGNLVP--NCAQNTSGEFVRFYK---KYGQ
SVQEMLVCF-F--NGKQCTD--DFTPTVT-DWGL-CHTFNAPENIKKAEIGGPVGGLNIL
LDA-QIDDY-AFARFSEGFSVVIHQQGEF-PLD---GINV-SPGTMATIIL-HQKRIVN-
-LKEPY-ETKCKNKKKTIS----NYTITGCQFECLQEAIIENCQCRATYSASTVR---PC
---AKYDANCIQDVTSELDAT---KCDCPN-PCKEVRYTTE-VYYSKF--PDAG---TAN
LLQPNG---DGSTLKYLRGNTVFLQIGYKSLSYELHEQTVAFGIEALFGEIGGNMGLFLG
GSLMTIFEFADLLVAI--YYVRAFREYPT---------------
>Pdamicor00003129
-EKKLSQE--LTKVGD-DNAQTLTVIWREFVDS-TTLHGIRYVFMKRQ-IFIRLIWMILL
MSSGGYYIFTIYGGFTKYYGRPVTTLLSRKRL-RE--MDFPAVTICPLNLFTKSKIFMTD
DDPLFASSG-GNWPCGLSILCCCSPADLENDLPLCD--SHMRQHSNRLEEFFR---LYGQ
NSSAMIGCT-W--DEADCAA--DFVPLVT-PWGM-CFTFNSDNEMKISKIAGVSSGLSVI
LDA-QIPEY-TQGKFSEGFKVLIHGQGEY---IDEWGINV-GPGQHVVISL--SKKQYQ-
NLEKPY-AANCTKKENT------TYTTEGCLFECMADNVINYCGCRGYKVTSGTP---AC
--ISSEEAVCVKQIAAMVDEE-YCD--CQV-PCSQIKYHPE-VSYSKF--PA--------
----------ASTADSLIKSGYYADIQYQ--SYEMQEQQPAYDSNSLFGEIGGNMGLFLG
CSLLTICEFFDFLISF--LNARNRRTHP----------------
>Pdamicor00000879
-ETPEAKH--EENTTG-GTEIKFSSVMREFCDN-TTAHGLGRIHFVNH-WIRKVFWSLLF
IGAVTMLCIQVHTLFDKYRKRPLTTLVTVK---TETSLEFPAVTFCNFNAM--KNFTIQS
GDKKLTDINVSESSNTEDIEWSQEDFQDPEDLDTIYQRGKVFLAKEDLQTL-------GH
QFSDMLSCT-F--RGMSCRNTWNWTSFWHYKYGN-CFVFNGPVDILRSNNRGPSEGLNLE
INI-DQEEYIGQLTPQAGIRVDISKPGEM-PFPLEKGVSL-APGYATMLGL--RKIIKER
K--DPFNTKRCLNRDDNNLYTR-IYSSTACRESCLAYNQFEICGCVEYRFPAEGL-FNIC
SVTNIKTLKCLSRVQNLYKNNRLNTQSCPP-PCRLEEFKIS-SSFATW--PSQNEKYYQE
IVLENYNRLLITKSGSHRKNVLKLQVFFEDLDVEVVSEQRSYELVNFVSDIGGQLGLWIG
FSVLTLAEFLELIMLLCHAVKKCFKNGTSESYLPN---------
>Pdamicor00000230
-KKTTELQ--ESQGGK-DEPSSFKKLVSHYAAT-TTAHGVGRIAAKSS-LVRRLIWSLVS
VGLYATVFWMCIALVVLYMKKPVVSRTEMSFE-ES--LDFPAITICNLNMIRREKLETLQ
KTILLREQRSINADVIRQKIEKFKKEYLLSKAKNADEKSNAEVDEDELSKV-------GH
DLDEMLKCR-W--SSFNC--RTLWRHFWHWKYGN-CYIFNSKLPVMNTDRAGPNNGLELD
IFI-NQQSY-TRLTDEAGVRVVLTDQSRM-PFPFDEGFSI-PTGFATSIGI--KRKFVKR
V--DPYLNNSCVDAGVDTNYSTQKYKSPACRMSCLASEEVERCNCSEARFPINSS---AC
--FSEEQNKCINDILRKFTKTGLDIAKCPQ-PCLENAFSRS-ISSARW-------STAFD
AMIRRLLKNHPKAKDIARDNFLRLQIFYEDLSFKTINEE-AYKIENLLADIGGQLGLWIG
CSVMTFVELLEFMANLLGLWEKWH--------------------
>Pdamicor00000881
--------------TK-NDRPSVTLLLSDFFQH-TSMHGAERIVTSHE-WIRKILWIILM
LGALGVSSWQIHQLYSLYHKRPLATHVAIERD-SD--LTFPAVTVCDLNSLRIDQVKGES
AVAKALRGE-KDDEDDEEHDAEEEDQHDAEEEDQRD--EVEEDPRHDLTEL-------GH
QFEDFIYCT-F--RGINC--STHWTRFWHFAYGN-CYVFNGRTILWKSSETGPLFGLSLE
LNI-EQDQYIGSLTQEAGVRIDISDQGEM-PFPLDKGLSL-APGYAMSVGM--RKVVLK-
-RSDPFRNNSCMKAPES----NLDYSTAACKKSCWAQKQQEECGCVEYKY-PRPKSTRFC
ETSNKTDRACVRKVKDYFIKGVLNSQSCPP-PCKESTFKFT-TSYSLW--PTTSEKLYRA
KLKARN-KEVDGESDDLRKHILKVNVFFEELNYEVISEDPAYELPSFMSDLGGSLGLWIG
MSVLTFAEILELILLI-CTLARKLKRVGARSSTVAVEMFQPE--
>Pdamicor00000877
-AGEDVSQ--DITDNE-DKTYSIRHLILDYCEY-TSGHGPPRIIASKQ-TIRKIFWTLLF
LAALAMSSWQINTLFNTYKARPLSTHVSIKHE-TS--LDFPVITICNFNAVENEELKKDQ
PSSSNSPNN-LDFSEEEEEGIENPDDLDEDFKNREQIMIMAEAGVEALKPL-------GH
QFKEFLSCR-Y--RGISC--SSYWTSYWHYTYGN-CYVFNASATVLKSNKPGPSHGLNLE
LNI-EQDEYIGAFTEEAGVRIDISNQGEM-SFPREKGLSA-APGFATSIGI--RKVEIHR
K--DPFTKKRCQNLSDANLYKHNNYSATACKESCLAYNQRKECKCMEYRFPLPNDKTPVC
DILNKTVVDCLSKVQKAFKRNELNTLSCPP-PCRDERFSNHSLSQSQS------SQSLIK
AVNQSPDKLNSQDKSHNNSNVLKLNIFYEELNYETITEERSYELANFVSDLGGSLGLWIG
MSVLSFAEVLELLLLIGYLFRKFRRLNGKIRSSSFHGKGKGVV-
>Pdamicor00000908
---AGATE--HNVKKS-EDNQSPKELIKDFCGY-TTTHGIGRLRT----LFSRFIWTIFI
LGAFTMFIFQTHGLFTLWLSRPVATVVKVK---HNAHVSFPAVTICNQNPIKESEISKRY
LDEIYKEIDERMDPDNADMPTNDANVQPTTEDDLATPEGDRSPKNDLLLSFLA---QTGH
KYEDFVDCN-F-RG---CRK--NYSEYWNKFWN--CYTFN-GQTVLETHNTGPSGGLKLN
LNI-ESNEYVPEISQAAGARIVIHPQGEM-PFPDEEGVNL-----EVVIRV---------
---DPFNNGSCRNKQKNDLYYGSFYSRESCMRSCLARAQIKKCGC--ADARPVEE--RHC
DKIKPDTEICL----TQFNEEGLDDTDCPV-PCSELIYKTS-MSMAEW--PSEGDVLYNR
VIKRKNQNQKAEGPEFLNRNFLQVKVFYERLNFQEVQEYLSYKGINLIADIGGQLGLWIG
ISVLTCCEVLELVLLLGQVFKRITMESRVEIRE-----------
>Pdamicor00000883
-----MDK--LNSSNG-GNTAKVKSRILACFSY-TTAHGYGRVAIGES-RLRKWFWLLAC
AAAYGVFTYQLMDLASQYLSKPLKTRASIAHE-QK--LEFPQVTICNLNKIRKSKLPQQI
IDEFPEILN-FQNDFPAVMNLGDLPLFVQVVEKTHQ--RLAEYPEAELEQL-------GH
QLEDMLACW-F-NE---CLKQHLWIQFWHHKYGN-CYTFNRRTEVMTSSLPGHEGGLTLD
INI-EQYEYIDLLSQEAGVRIFVASQNDM-PFPHELGHSA-PPGYATAIQL--RKVVVGR
L--DPFHNQSCKPNNDNRRFNV-SYGDLTCKFSCLAVMMYNMCGCVMYAYSEHHT--NVC
DGSNKDAVACVNSAFDKYHQG-ACEKGCQE-KCWEDLFKTT-LSLSKW--PSRH---FEN
ILVRSL--DEKDLKNYSSDNFLRLKIYYGELNYEVIAEELAYTSARFLSDIGGIMGMWIG
ISALTCVEALELMASLCSILRKVKQRTDVIDVQPNDNSA-----
>Pdamicor00023602
-KASNNSS--EVIDID-GSSVTITEKWGDFAQN-TSLHGFRNMFFRAS-LYVRILWLILL
LASTGLILYFMYRSFSKYFQYPIATVMRIQYP-DT--MVFPAVTLCPMTKFTKNKIFMTD
DDVMFQSLGRKGRPCGEALLCCCASYLQDVALSNCT--EEIMKDKKSFKKFQE---AYGP
NLQRNLACR-F--LDYKCGK--DFLPTVT-ELGL-CFTFNSDKEIKKVSRSDSVRELHLE
LDL-HLDDH-LAGFFSEGIFVIIHDQGVY---INSATVLV-APGSYVRINV--KRKYRNK
K--SPY-ETKCTETKNAGFL---KYDSDGCYYECLSNTTGKKCGCRLPSLVDS----RIC
---FRDDFPCVFKVYEDLVSG--NQCECPL-ACEVVKYETK-TSAAAFPSPL-----LIK
HWKMQG---VNKTDDYLRKNLIMLQVGYTSLSYEHFKQTSQYDSTALMGEIGGTLGLFLG
CSVLTVIEFIDFTIYL--CYIRKKKS------------------
>HyNac12_CDG50533.1
-RINKTST--DKEFSV-YDNLSIRENFQTLHSSVTSAHGCLMIFKPKT-KLGKLMWFFVI
LCCFFFCIVNLVKITRDYSSENPEVKILELYE-KS--PTFPVVVICNENAL--NSSIKEH
IISLTGKKL-DQFDS-----------------NLKKYITHKNFNSRLFNEF-------GN
RLNSTVSCT-I---GDDC--LLSWYQIWHLEYGL-CFAFNSEVTTRRVFLPGYSHGLNLN
LKL-EKNEY-NDKSKTTALRVFITHQGEY-LFPPNEDLLL-TSGFYYSISF--QKRLMN-
---REYSNKMCRKDKIPLIT---KYTQNFCNLNCLSEEIARECMCVDRPEQHAKI--PKC
NVDASTQ-SCIKQQYSYWKSGSSELQKCKL-ECFEVKYEPR-IHLQKY------------
----------------CSNDLLKLSVNFRSFNYFFYQVHINHVLAEFLGHAGGIITFLTG
FSIISFIEVITILYMR--CKSFKKSDKTITSRKSFVTCQASLEV
>HyNac11_CDG50532.1
-TNKDEKN--IQTIQD-LRNKKIREHISYMIDN-SSFHGLSYIFDKRH-SVRRTIWFFIT
IAAFAYAMQKVYESTMNYFSYPFYTVRMRMYV-NQ--IDFPAISFCNLNDIKFSAMNGTI
VDDAVVTQN-----------------------------HEANITGEEYRSYNQ---AARH
TLNEMVDCD-F--EGKKC--HKNFTEFSW-MQGE-CFTFNSPHTLLKVKGAGINRSLKLT
INV-QHYDY-YRDKMDSGIRLILHGQDET-PVKMS-GLTV-PPGFTTYIQI-EKKTIIN-
-LEAPY-KTKCGSVKKYFD----SYSMHTCWLEQLTDYVYKTCNCKDYFM-PGDI--PIC
--SFDLLYNCAWPEWETFDKQ--KLYQCPL-PCKIDSYEVS-LSRALF--PTGL---YAS
SLANDLIALKSKTDELIRENLLRLVIYYDDLAYELVEQKPSYNTLLWLGDVGGQIGLFIG
AGVMSYFEFIDCLAMV--IYTRFFENPTTV--------------
>HyNac10_CDG50531.1
-MAKVEDK--IKSPQE-QKRRTIKQYLAYAGEN-ISIHGLSHVFKREN-FICRTVWLLIT
IAAFGYAVQKVYESTLNYFSYPFSTARMKIHV-NQ--MDFPAVSFCNLNDFRYSATKGTK
LDKAILSND----------------------------KKSISGEEYLNITL-----KARH
KIEEMVDCE-F--DGNKC--VHNFTEFNW-NQGE-CFTFNSPHSLLKVNGVGMKRSLVLT
INV-QHYEY-YGDELDAGIHLILHDQEET-PIKKR-GPVI-PPGFTTYIQV-EKKTILN-
-LESPY-KTKCGSIKKYFD----SYSMHTCWLEQLTDHVYKICKCKDFFM-PGEI--KVC
--SFEVLENCTWKEWAKFDNY--KLHTCPL-PCKIDSYEMS-LSRALF--PTARASSLAN
RFRKLPVKSISNDLLFMRENLLRVVIYYNDLSYELLEQKPNYDTLVWLGDVGGQIGLFVG
AGVMSYFEIIDCLVLI--IYTRFFQFKTINSIRNHSL-------
>HyNac9_CDG50530.1
-SEEDEKK--IKSPHE-QRNDRVKEHVAHLIKN-VSFHGLSYVAKRNN-YFRRAIWFLIT
VGAFIYAVEKVYESTVNYFSYPFKTARMKIYV-NE--LNFPAVSFCNLNDFLFSKLNGTK
LDESILYPD-----------------------DPEK--NNVSEIEISNITS-----DATI
RLDQMVDCE-F--EGKKCHE--NFTDFWT-MQGE-CFTFNSSHSLLKVSGVGVLRSLKLT
INV-QHYEY-YRDEMAGGIHLMIHGQDEE-PVKMQ-GQIV-SPGYSFYVKV-EKKTIMN-
-LEKPY-KTECGTVKKYFD----RYSMHTCWLEQLTDYVNKMCHCKDFFM-PGNI--PYC
--SLPELQNCTWIEWAKFNKD--KMYKCPL-PCKIDLYGVS-LSRALF--PTTQSSILAE
QFRKQPVHNITDELLFMRDNLLRFIIYYDDLSYEVLEQKPSYETLVWLGDIGGQIGLFIG
AGVMSYFEFLDCLAIV--IYTRFFQFTSS---------------
>HyNac8_CDG50529.1
-SYLPGAN--HDTVDE-LRNQSINDYLSDMAVN-SSFHGINYICDSTY-KVRRIIWIVVT
LTAMLYAMREVYESTRKYLNYPVSTVRMKIYV-DD--LEFPAVSLCNLNDVRMSIVNGTS
FDNALIDQN--------------------------AQNISADDALMIAREA-------RH
NLEDMLECK-F--NGRSC--AKNFSEFNW-MQGD-CFTINSGHSRLSVKGTGIKRNLELI
LNL-QHYEY-YRDEMESGIHFILHSQEET-PV----RMRV-SPGFTTYFRI----NKIKT
KLKYPY-KTRCGSLNKFFK----GYSKQLCWLDQLTDYVNSKCGCKDFFM-PGNI--SIC
--TFSTAFGCMWPAWEEFEKK--KISNCPL-PCDADTYGQT-VSRALF--PSNEKKSFIK
NLMHIQVYGKKKELQFMRDNLLRIVLYYDDLSYELLEQKPSYDLLSWLGDIGGQIGLFVG
SSAMSYFEFLDCLIMI--IYAKFKQK------------------
>HyNac7_CDG50528.1
-MRIRLKE--RMRKIV-QERLTVKQIFKRYIES-STLHGFCYVCMDTF-LGRRLIWAVLM
ILGAIYFIFKLRYGIKEYFDYPFSTLSTVEYV-DD--LLFPAVSVCATNSYIASQVYTNQ
LNTMYKEGR--------------LPLDNNQSIPEYNIPGDELVKTLKNSSL---------
TIESLLKCD-W-IMHNNCAL--NFTSYFN-YKGE-CHTLNSGHELLKVSDVGISHGYELV
FDL-QTNEV-IKNYQLSGMRIVIHDQVFP-PQLVD-GFFI-SPGFKTYIKL----GITQS
QLPPPY-STECGQKKKYYA----IYSQRLCLLETLTDFTGDLCGCRDVFMPENGL--PFC
--SLQELYSCMYPAKESFSEF-TMRKECPS-DCEERTFSYE-LSEARY----LPSEAHLS
KLAKSL--TPKELDAYIESNIISVILFFGDTRIDYHEQEATNDFFQFLGNMGGEFGLMLG
ASLLTFVEFIDLFIVL--LYHQMLRKIPDIFASKRNRNKEKTKK
>HyNac6_CDG50527.1
-MRVNLKA--RMRKIV-QERLTVKQIFKRYVES-STLHGFCYVCGDTF-LVRRVLWALLM
ILGAIYFIIKLRYGIEEYLNYPFSTLSTVDYV-HE--LFFPAMSLCATNSYLASMVSKNQ
LKLLYDEGR--------------LPLDNNQTNPSYNMSGNELVKAIQESSL---------
SIESMLACD-W-IQNNPCPQ--NFTTYLN-YKGE-CYTLNSGHKLLKVDTVGLTYGYELI
FDL-QTNKV-IKNNQFSGMRVVIHNQDVP-PQLAD-GFII-PPGFKTFVKM----GTVQS
KLPPPY-STECGTKKKYYN----TYSQRFCLLETLTDFTGKLCGCRDVFMPENGL--PFC
--SLKELYSCMYPAKESFSEF-TMRKECPA-DCEERTYPYE-LSEARF----IPEELYLS
KLAQSM--TSEELDAYVEDNIVSVIFFFGDTRIDYNEQEATNDFFQFLGNMGGEFGLMLG
ASLLTFVEFVDLFIFL--IYHQMLRKVPDIFGRKRSRINEYIKK
>HyNac5_CAX62741.1
----PQKK--KLKEIA-EERLNAKEIFSRYIEA-STLHGYAYVTF----YIRRVLWAVLM
LLGGIYFVFKLKVGIIEYFQYPFSTLSTEDFP-EV--LTFPAISICPINNFNISRVQNSI
LKQLYDADR-----------------------LPLD--KNWIDPGFDIADILK---RSSL
QIDKMHYCD-W-ISTNPCGE--NFTEYFNFKDQ--CFTLNS-FNLLSVDHEGLTYGYELG
LDV-HTNEI-ISSYPYNGIKLIIHNQQES-PVMSD-GFVI-SPGDRTFIKM---ATVEK-
KLQPPY-STECGSV-----EKYHVYNRRACLLELLTEYLGLKCGCRSLYMPDNGM--QYC
--SLKETFTCMESF-NEYEMG--KR--CPV-ECNSITFKHE-LTYSRY--PQSV---LME
TLSTKNNMGYNEIINYIRENIIFVIFFFGDMKKEVHEQEATFDFYQFLGDMGGEIGLMLG
ASLLTFVEFMDLLIFF-VHQLRIQS-------------------
>HyNac4_CAL36113.1
-QPINTNK--IKTPRE-LRNNKTKEYVSEMIDN-SSFHGISYIAKENH-FIRRTIWLLIT
MTAFGYAAQKVYESTVNYFSFPISTTQMRIYV-NE--IDFPAVSFCNFNEFRLSKMDGTK
VDQAILNPK-------------------------LQ--GLVTAEEYRNVTF-----GAMF
DLKEMVDCE-F--NGIPC--DENFTMFSW-MQGE-CFTFNSPHKLLKIGGAGMKRSLKIT
INI-IHYEY-YKDEMDAAIHMIVHGQQDT-PLKMR-GPTL-SPGFTTYIQL-EKKMIIN-
-LEAPY-KTKCGSLKKYFD----SYSLDTCWLEQLTDHVHSVCKCKDFFM-PGDI--PIC
--SLNDAMSCMWPEWARFDQL--KMQNCPL-PCVIDSYKLS-LSRALFPSPQ--ADSLTN
SLQQPPIKNISDKVQFARDNLLRFVIYYDDLSYELIEQKPSYDTLVWLGDIGGQIGLLIG
AGAMSYFEFIDCLFLV--IYNQFKTR------------------
>HyNac3_CAL36112.1
-PNEEEKN--TQHPRD-LRNKKIKEHISYMIDN-SSFHGLSYIFDKRH-SIRRTIWFFIT
IAAFVYAMQKVYESTMNYFSYPFYTARMRMYV-NQ--INFPAVSFCNLNDIF-SVMNGTI
VDDAIINNN-----------------------------QEANITGEEMRTFIQ---AARH
TLKEMLDCD-F--EGKKC--YENFTEFSW-MQGE-CFTFNSPHTLLKVNGAGINRSLKLT
INV-QHYEY-YRDKMDAGIHLILHGQDET-PVKMR-GLHL-PPGFTSYIQIEKKTIIN--
-LEAPY-KTKCGSVFD-------SYSMHTCWLEQLTDHVYKVCKCKDVFM-PGDI--PIC
--SFDEAFNCMWPQWETFDKL--KLYHCPL-PCKIDSYAVS-LSRALF--PTA-ASSLAN
ELRKHQLKSNTDELAFMRENLLRLVIYYDDLSYELLEQKPNYDTLVWLGDVGGQIGLFIG
AGVMSYFEFIDCLAMI----LYTRFEKFTTK-------------
>HyNac2_CAL36110.1
-MKARFAR--RMEKIV-EERMTVKQIFNRYVQT-STLHGFRFIFMDTF-IVRRVLWTILT
LTMATIFFKELRNSINLFYEYPFTTTSTIQYE-PS--LTFPAISVCNLNHFLLSKIKKSK
LKPLYDQGR-----------------------LPFD--NNLENPGFDIYSILK---TSSQ
SIDEILSCE-W-KSANPCPN--NFTVYSG-LYGQ-CYTFNPGYPLLSLSETGVNMGFKLE
LDL-KSKDS-LQGIQEIGAIVIVHHQQET-PVLQA-GFVV-SPGFQTFVEI---KVRQTE
NLPPPY-ATKCGSKPKNYQ----IYRQSSCFLEQLGDAIETKCKC-KSFMAGRNI--PYC
--SLRQTVTCLMPTIYDFDRK--TNNNCPV-DCETIQYLSS-LSYARF--ISNVQSSYIR
KLKSMS---PKKLQKYIEENIVAVQFFYQEMKKEKVKQEPSYDFYKLIGDVGGQLGLLLG
ASVLTLVEFVDLFIFTLYQLLRLSKKS-----------------
>hASIC1A_NP_064423.2
---------MELKAEEEEVGGVQPVSIQAFASS-STLHGLAHIFERLS--LKRALWALCF
LGSLAVLLCVCTERVQYYFHYHHVTKLDEV---AASQLTFPAVTLCNLNEFRFSQVSKND
LYHAGELLA-LLNNRYEIPDTQMADEKQLEILQDKANFRSFKPKPFNMREFYD---RAGH
DIRDMLSCH-F--RGEVCAE--DFKVVFT-RYGK-CYTFNSGRPRLKTMKGGTGNGLEIM
LDI-QQDEYPVGESFEAGIKVQIHSQDEP-PFIDQLGFGV-APGFQTFVAC-QEQRLIY-
-LPPPW--GTCKATMDSDDFFD-SYSITACRIDCETRYLVENCNCRMVHM-PGDA--PYC
--TPEQYKECADPALDFLVEKDQEYCVCEM-PCNLTRYGKE-LSMVKI--PSKA---SAK
YLAKKF----NKSEQYIGENILVLDIFFEVLNYETIEQKKAYEIAGLLGDIGGQMGLFIG
ASILTVLELFDYAYEV--IKHKLCRGVALSLDDVKRHNPCESLR
>hASIC2MDEG1_NP_001085.2
----------MDLKESPSEGSLQPSSIQIFANT-STLHGIRHIFYPLT--IRRVLWAVAF
VGSLGLLLVESSERVSYYFSYQHVTKVDEVVA-QS--LVFPAVTLCNLNGFRFSRLTTND
LYHAGELLA---------LLDVNLDPHLADPSVLEALRQKANFKHYKPLEFLH---RVGH
DLKDMLYCK-F--KGQEC--HQDFTTVFT-KYGK-CYMFNSGKPLLTTVKGGTGNGLEIM
LDI-QQDEYPIGETFEAGVKVQIHSQSEP-PFIQELGFGV-APGFQTFVAT-QEQRLTY-
-LPPPW--GECRSSEMGDFFP--VYSITACRIDCETRYIVENCNCRMVHM-PGDA--PFC
--TPEQHKECAEPALGLLAEKDSNYCLCRT-PCNLTRYNKE-LSMVKI--PSKT---SAK
YLEKKF----NKSEKYISENILVLDIFFEALNYETIEQKKAYEVAALLGDIGGQMGLFIG
ASILTILELFDYIYEL--IKEKLLDLGKEEDEGSHDENVSTCDT
>hASIC2MDEG2_NP_899233.1
-AGQPGGG--RGGERA-LQGPGVARRGRPSLSR-AKLHGLRHMCAAGS-FQRRALWVLAF
CTSFGLLLSWSSNRLLYWLSFPSHTRVHREWS-RQ--LPFPAVTVCNNNPLRFGDLYYAG
HRPLVSELL-RGDEPRRQWFRKLAD-------------FRLFLPPRHFAAFMD---RLGH
QLEDMLSCK-Y--RGELCPH--NFSSVFT-KYGK-CYMFNSGKPLLTTVKGGTGNGLEIM
LDI-QQDEYPIGETFEAGVKVQIHSQSEP-PFIQELGFGV-APGFQTFVATQEQRLTY--
-LPPPW--GECRSSEMGDFFP--VYSITACRIDCETRYIVENCNCRMVHM-PGDA--PFC
--TPEQHKECAEPALAEKDSN-YCL--CRT-PCNLTRYNKE-LSMVKI--PSKT---SAK
YLEKKF----NKSEKYISENILVLDIFFEALNYETIEQKKAYEVAALLGDIGGQMGLFIG
ASILTILELFDYIYEL--IKEKLLDLGKEEDEGSHDENVSTCDT
>hASIC3_NP_004760.1
---------MKPTSGP-EEARRPASDIRVFASN-CSMHGLGHVFPGSL-SLRRGMWAAAV
VLSVATFLYQVAERVRYYREFHHQTALDERES-HR--LIFPAVTLCNINPLRRSRLTPND
LHWAGSALL-GLDPAEHAAFLRALG-------RPPA--PPGFMPSPTFAQLYA---RAGH
SLDDMLDCR-F--RGQPCPE--NFTTIFT-RMGK-CYTFNSGAELLTTTRGGMGNGLDIM
LDV-QQEEY-VRDPFEVGIRVQIHSQEEP-PIIDQLGLGV-SPGYQTFVSC--QQQQLS-
FLPPPW--GDCSSEPSDPPSPS-PYTLMGCRLACETRYVARKCGCRMVYM-PGDV--PVC
--SPQQYKNCAHPAIDAMLRK--DSCACPN-PCASTRYAKE-LSMVRI--PS--A--AAR
FLARKL----NRSEAYIAENVLALDIFFEALNYETVEQKKAYEMSELLGDIGGQMGLFIG
ASLLTILEILDYLCEV-FFWNRQHSHRTQVPHLSLGPRPPTPPC
>hASIC4_CAC51338.1
---KEAGD--EQSLLGAVAPGAAPRDLATFAST-STLHGLGRACPGPH-GLRRTLWALAL
LTSLAAFLYQAAGLARGYLTRPHLVAMDPA---APAPVAFPAVTLCNINRFRHSALSDAD
IFHLANLTG------------------LPPKDRDGHRAAGLRYPEPDMVDILN---RTGH
QLADMKSCN-F--SGHHC--ASNFSVVYT-RYGK-CYTFNAPRSSLPSRAGGMGSGLEIM
LDI-QQEEYPIRESFEAGIRVQIHSQEEP-PYIHQLGFGV-SPGFQTFVSC--QEQRLTY
-LPQPW--GNCRALREPEQGYS-AYSVSACRLRCEKEAVLQRCHCRMVHM-PGNE--TIC
--PPNIYIECADHTLDSLGGGPEGPCFCPT-PCNLTRYGKE-ISMVRI--PNRG---SAR
YLARKY----NRNETYIRENFLVLDVFFEALTSEAMEQRAAYGLSALLGDLGGQMGLFIG
ASILTLLEILDYIYEV--SWDRLKRWSTLGLQELKEQSPCPSLG
>hBASIC_NP_059115.1
-LLEKIKL--CLSKKP-LPSPTERKKFDDFAIS-TSFHGIHNIVQNRS-KIRRVLWLVVV
LGSVSLVTWQIYIRLLNYFTWPTTTSIEVQYV-EK--MEFPAVTFCNLNRFQTDAVAKFG
VIFFLWHIV---------SVLHLQEITANSTGSREATDFAASHQNFSIVEFIR---NKGF
YLNNSLDCEFF---GKPCPK--DFAHVFT-EYGN-CFTFNHLQAKRKVSVSGR--GLSLL
FNV-NQEAFDNALFVDAGIIFVIHSPKKV-PQFDGLGLLS-PVGMHARVTI-RQVKTVHQ
E--YPW--GECNPNIKQNFS---SYSTSGCLKECKAQHIKKQCGC--VPFLPGYG---IC
--DLQKYFSCVHIEFKDLCTVGTHNSSCPV-SCEEIEYPAT-ISYSSF--PSQK---ALK
YLSKKL----NQSRKYIRENLVKIEINYSDLNYKITQQQKAVSVSELLADLGGQLGLFCG
ASLITIIEIINFYWIC--IFFLLKIEMTQWTPPPQNHLGNKNRI
>hENACa_NP_001153047.1
-PPQSTPG--LMKGNK-REEQGLHRSYREFCNN-TTIHGAIRLVSQHN-RMKTAFWAVLW
LCTFGMMYWQFGLLFGEYFSYPVSLNLN---S-DK--LVFPAVTICTLNPY--RYPEIKE
ELEELDRIT-EQTLFDLYKYSSTTLVARRDLRGTLP--HPLQRLRKDWREWYRFHYLS--
RLPETL-CR-F--NQVSCQA--NYSHFHHPMYGN-CYTFNDNSNLWMSSMPGINNGLSLM
LRA-EQNDFIPLLSTVTGARVMVHGQDEP-AFMDDGGFNL-RPGVETSISM--RKETLD-
RLGGDY--GDCTKDVPV---ENLSYTQQVCIHSCFQESMIKECGCAIFYPRPQNV--EYC
DYRKSSWGYCYYKLQVDFSSDHLGFTKCRK-PCSVTSYQLS-AGYSRW--PSVTQEWVFQ
MLSRQN----NYTVNNKRNGVAKVNIFFKELNYKTNSESPSVTMVTLLSNLGSQWSLWFG
SSVLSVVELLVIMFLM--LLRRFREASTLASSPPSHFCPHPMSL
>hENACb_NP_000327.2
-KKYLLKG--LHRLQK-GPGYTYKELLVWYCDN-TNTHGPKRIEG----PKKKAMWFLLT
LLFAALVCWQWGIFIRTYLSWEVSVSLS--VGFKT--MDFPAVTICNASPFSKIKHLLKD
LDELMEAVTWNHSEKICNAHMAMRLCSLNRTQCTFRTNIFAQVPQQELVEM-------SY
PGEQMIACL-F--G---C--YRNFTSIFYPHYGN-CYIFNWEKALPS-ANPGTEFGLKLI
LDI-GQEDYVPFLASTAGVRLMLHEQRSY-PFIRDEGIYA-MSGTETSIGV----LVDKL
QMGEPY--SPCTVSEVPVNFYSDTYSIQACLRSCFQDHMIRNCNCHYLYPLPRGE--KYC
NNRDPDWAHCYSDLQMSVAQRETCIGMCKE-SCNDTQYKMT-ISMADW--PSEA---SED
WIFHVL---SQERDQSTRKGIVKLNIYFQEFNYRTIEESAANNIVWLLSNLGGQFGFWMG
GSVLCLIEIIDFVWIT--IIKLLRQRLVEAHTNFGFQPDTAPRS
>hENACg_NP_001030.2
-IKAKIKK--NLPVTG-PQAPTIKELMRWYCLN-TNTHGCRRIVVSRG-RLRRLLWIGFT
LTAVALILWQCALLVFSFYTVSVSIKVH---F-RK--LDFPAVTICNINPYYSVRHLLAD
LEQEREALK-SLYGFPESWNSVSEGKFSHRIPLLIF--DQVMHSGINAIQEWHYMNIMAQ
PLEKLT-CF-F--DGVSC--ARNFTLFHH-PMHN-CYTFNNNETILSTSMGGSEYGLQVI
LYI-NEEEYNPFLVSSTGAKVIIHRQDEY-PFVEDVGTEI-ETAMVTSIGM-HLTESFK-
-LSEPY--SQCTEDVPINIYN--AYSLQICLHSCFQTKMVEKCGCQYSQPLPPAA--NYC
NYQQPNWMYCYRAFVQEELGQ--SV--CKE-ACSFKEWTLT-TSLAQW--PSVVEKWLLP
VLTWDQ--GRQVNKKLNKTDLAKLLIFYKDLNQRSIMESPANSIEMLLSNFGGQLGLWMS
CSVVCVIEIIDFFSIIARQWQKAKPSPQGQDNPALDIDDDLPTF
>hENACd_NP_001123885.2
-LTSRSPG--PVAPHQ-EGLVELPASFREFCTN-ATIHGAIRLVSRGN-RLKTTSWGLLS
LGALVALCWQLGLLFERHWHRPVLMAVSVH---SERKL-LPLVTLCDGNPR--RPSPVLR
HLELLDEFA-RENISLYNVNLGSRVRVGFNSTGGDCFYRGYTSGVADWYHF-------HY
AWEDFLSCS-Y--DGLDC--ARQFRTFHHPTYS--CYTVDG---VWTAQRPGITHGVGLV
LRV-EQQPHLPLLSTLAGIRVMVHGRNHT-PFLGHHSFSV-RPGTEATISI--REDEVHR
-LGSPY--GHCTAGVEVELHNT-SYTRQACLVSCFQQLMVETCSC-GYYLHPLPAGAEYC
SSARPAWGHCFYRQDHRLPTS-----RCPR-PCRESAFKLS-TGTSRW--PSAKAGWTLA
TLGEQG---LPHQSHRQRSSLAKINIVYQELNYRSVEEAPVYSVPQLLSAMGSLCSLWFG
ASVLSLLELLELLLLT--LVLGGRRRASSIKPEASQMPPPAGGT
>zASIC4.2_CAE81923.1
-----TEGGGTGMLDELRRQKEGMADLASFASS-SSLHGLARALSERL-GFRQTLWGLAL
LVSLGLFLYQATWSAATYLERPHLAALREE---TRRELTFPAITLCNVNRFRFSALTDAD
IYHLANLTG------------------LPPKSRKGHRPSELQYPPPNMLDIFQ---RTGH
QLEDMKSCN-F--SGQNC--SEDFSVVYT-RYGK-CYTFNGKTSPKRVRQGGTGNGLEMM
LDI-QQDEYPIRETLEAGIRVQIHSQNEP-PYIHQLGFGV-SPGFQTFVSC--QEQRLTY
-LPQPW--GNCRASSEPVPGYD-TYSVSACRLHCESTQVQRECNCRMVHM-PGDA--DIC
---APSKIKCVDKALASLQKSTGDSCPCET-PCNLTRYGKE-LSMVKI--PSRG---SAR
YLSRKY----QKSEEYIRDNFLILDIFFEALNYETIEQKKAYDIAGLLGDIGGQMGLFIG
ASILTILEILDYIYEV--AKNKIKQQIQRTKNLREQNLKAQLTA
>zASIC4.1_CAE81922.1
-KGNQDGD--KESLIE-ESCSPPTKDLAGFASA-SSLHGINHIFSGRL-GVRQTLWALAF
LVSLALFLYQAAKCAISYLEHPHVTALNEE---ATPEMVFPAVTICNINRFRFSALTDAD
IYHLANLTG------------------LPPKNKDGHKPTDLEYPAPDMQDIFN---RTGH
QLEEMKSCN-F--SGQNCAE--DFTVVYT-RYGK-CYTFNGKTTSRKTKQGGMGNGLEIM
LDI-QQDDYPIKESLEAGIRVQIHSQDEP-PYIHQLGFGV-SPGFQTFVSC--QEQRLTY
-LPQPW--GNCRSTSEQMPGYD-TYSISACRLRCETLEVLRECKCRMVHM-PGDA--NIC
---TPSDIKCVDKALALLQKSSGDTCFCET-PCNLTRYGKE-LSMVKI--PSKG---SAR
YLSRKY----DKSEDYIRDNFLVLDIFFEALNYETIEQKKAYDVAGLLGDIGGQMGLFIG
ASVLTILEILDYVYEV--IKHRLERRDDKKQTQQQQQASTVATV
>zASIC2_CAE81921.1
-CGSEASR--ETESGG-MGSLGGHSSWQSFAHR-STLHGLRFIFSSRS-TSRRLLWSAAL
LASLVLLVLESTERLAYFLSYPHVTSVDAV---VSGSLVFPAVTVCNLNAYRFTRLTQND
LYHAGELLA-LLDVHLQIPEPHLAEPHVLAFLTEKSNFTNYRPKPFSMREFTE---RVGH
DLKEMLYCR-F--QGQECHQ--DFKTVFT-RYGK-CYMFNAGKTLRTTMKGGTGNGLEIM
LDI-QQDEYPVGEAFEAGVRVQIHSQAEP-PFVHELGFGV-APGFQTFVAT-QEQRLTY-
-LPPPW--GECVSRALDGLFQ--VYSVSACRIECETRYIVENCNCRMVYM-PGDS--PYC
--TPEQYKDCAEPALAALSAVEGTNCICRS-PCNMTRYNKE-LSMVKI--PSKT---SAR
YLEKKF----NRSEKYITDNILVLDVFFEALNYETIEQKKAYEVAGLLGDIGGQMGLFIG
ASILTLLELFDYAYEV--VKERLLDLNREEEEESHGEDVSTCDP
>zASIC1.3_CAE81920.1
--------AMKGDSED-SIESMRPSNLQVFANN-STLHGMSHIFYGHM-TFRRFLWTLSF
MGSLGLLMYVCMDRVYYYFEFPHVTKLDEV---AAPNLTFPAVTFCNLNEFRFSKITKND
LYHVGELLA---------LLNENYNPHLADPEVLTLLKEKASFNGFKPTDFYN---RTGH
DINEMQ-CS-F--RGEEC--PLNFTTIYT-RYGK-CYTFNSGNPLLTTLKGGTGNGLEIM
LDI-QQDEYPVGDSYEAGIKVQIHSQDEP-PFIDQLGFGV-APGFQTFVSC-QQQLLLY-
-LPPPW--GDCRSAPMDEYFS--TYSITACRIDCETRYLLENCNCRMVHM-PGTS--TVC
--TPEQYKDCADPVE---KDN--DYCVCDT-PCNMTRYGKE-LSMVKI--PSKA---SAK
YLAKKF----NKTEQYITDNILVLDIFFEALNYEKIEQKKAYEVAGLLGDIGGQMGLFIG
ASVLTILEIFDYLYEV--LKDKLRKRPHRSASDNLVIVSLHDFK
>zASIC1.2_CAE81919.1
---------MDLKVEPMDIDFDQPPPLQVFAHT-STLHGISHIFYEKI-TAKCCLWVVFF
LSSLTFLMYVCIDRIQFYLEYPHVTKLDEI---TTPVMVFPAVTICNLNSIRFSRITRND
LYHAGELLA-LLNSRHEVREAHLVEESVMEVLKSKTDFRSFKPRHFNMWEFYN---RTGH
DIKDMLSCQ-F--RGSPCPE--DFSVVFT-RYGK-CYTFNSTGPPRVSVKGGMGNGLEIM
LDI-QQDEYPVGESFEAGIKVQIHSQDEP-PFIDQLGFGV-APGFQTFVSC-QEQRLVY-
-LPAPW--GSCKSTPPSDYFR--AYSISACRTDCETRYLVENCNCRMVHM-PGDA--PYC
--TPVLYKECAHPALDFLVETDSDYCSCET-PCNITRYSKE-LSFVKI--PSKA---SVK
YLAKKY----SKSEKYITENVMVLDVFFEALNYETIEQRKAYEVAGLLGDIGGQMGLFIG
ASILTILELFDYLYEVMKRLCRCSNKHHNNNNNTDHNAVFSLDD
>zASIC1.1_CAE81918.1
----EGDD--PDAYDGPEDEEAPDISLATFFGG-CSLHGANHVFDKFS--IRQGLWALVF
LLAISMFLLQVVDRVIYYLQYDYVTLLDER---NAKNMTFPAITLCNYNTFRRSQLSYSD
LLFMGPLLG---------------YEDNMAPGIPLAPEPDRQGSRFSLAEFFN---RTRH
RMDDMLECN-F--AGKEC--AEHWREIFT-RYGK-CYTFNSGRPLLITTKGGMGNGLEIM
LDI-QQDEYPVGETFEAGIKVQIHTQDEP-PFIDQLGFGV-APGFQTFVSC--QEQRLTY
-LPPPW--GDCKATPIDDFFN--TYSITACRIDCETRYLVENCNCRMVHM-PGDA--PYC
--TPEQYKECADPALDFLVERDNDYCVCET-PCNMTRYGKE-LSFVRI--PSKA---SAK
YLAKKY----NKTEQYISDNIMVLDIFFEALNYETIEQKKAYELAGLLGDIGGQMGLFIG
ASILTILELFDYLYEVIKKLCRCAKKHQRSNNNERGAVLSLDDV
>fPPK1_NP_477232.1
-PSDVIIK--SRIRYG-SPLSACKGLLLEYAKS-TTIHGIRYIFVHRP-IYEKLYWLFFT
CISVYFAVSLIWDTYLKWQESPVILDETLVPV-HK--IPFPTITICPEIKMERNVFDYTN
VSRQLWEEY-KQNGNISDLDDEDLARMAVAMHICDS--EVLLSQLNPPVTQ---------
TLID--TCK-W--NGYFC---DKIFDFVATDEGI-CYQFNGAYPQRT-VFSSVKNGFFAF
LQG-LQFDY-DCRSFKQGYKVFLNSPESV-PLTTGNYILV-PHGDEVLVSV-PAYVVDN-
-LHTPE-KRQCLFDDERSRFFR-SYSQSNCQTECLANYTVSKCGCKFWMPKPLGT--PVC
---GLKDINCYNQTMAKSIDE--SVDNCMP-ACTSLEYNFE-ISRAKY---------DVA
KTIRAF------REEYEHTDASRLSVYFKEHQFTAIKRTILFGVSTLISNCGGICGLFMG
ISCLSFLELIYFFCMRICSCRDRRKKIQQQNSVDLPEEKSEN--
>fPPK3_NP_726336.1
-LLALLWL--ILAGCG-RLFGRLRDVVAQAGAE-TGLLALSLCVRSIH-LLERLFWLAVV
VSSVIAALVLSRLQLERYFSSPTVISVDRDYRGWN--GSLPAVTLCHIDSF-----KANE
YIQEMWNVS-IIDEDYFYFMDFLYAVVNATAGNYAELAKFAEDERFDQYEMIQ---RVDR
PFEQVI-SS-F---DAQV----HVQRVMT-ERGA-CYAINSGQPVAYELMPQPLSKQQCY
IRM-DLYES-------TGVL-DVHSPFEV-SATNIVALHK-SDEITASFKV---LETVAK
NLRQLSAQRKCVFNNEESNLK--IYSKSLCLARCRAVMALEMCNCVPFFYPYVDG--PSC
---NPAGFECLDFKWPIWALH-ICK--CPS-TCTEIEYMQT-VKKSSW------------
--------GVKNNEEVASSETATSSFRWDLIPKVRMRRDVVYSFEDLVVSFGGVLALFVG
VSVMGLVEMVNLLLRLMLRLRRCWRDDHMREANHHHHANAHAHA
>fPPK4_AAO47364.1
-EELKPEQ--VDLKVT-PFVGYLRRTWSDFCAT-SSIHGLKYTREDTN-KIVHLVWLLIS
VVMFICAVVMARTFYMDYRSSPTRMNVESD---NTPRLYFPPVTICPDFNM--QKSEAFL
NTLRLPKGA-ERKLHIFYGFMLDDERYSAEDIEQME--ALLFLNNLTIPEFVE---HLRW
NCDEILRCR-F--NGMDCSK--IFQLSKT-FFGH-CCSFNLLN--FTAQRAGLRYGLSVV
VRY-KDDNYDPLQSYSYGVKLLIQEADAF-PSAHSAAKFI-AFNSETFAAV---QETFC-
-SSKALEERNCVFQNEFPRYFS-DYVYPNCELNCRVTNMVKFCGCHTYFFDFNRTSDRIC
---TFRDIPCLVDIITRKKSQ--CY--CPL-TCEHIDYD---VQLTNF--PE--------
-------LNMPVADKFYAKNDGVLHVFINSFSYRRLRRDLLSNMVTLVSNLGSAFSLFVG
MSMLSVVEIIYYFSVI--LRKNYKERSQMLHKKPKFAWPKANDT
>fPPK5_NP_996138.2
------------------------------------MEMLKYVINNYS-WWIKLYFAIIF
ALVLFVAVNLAVGIYNKWDSTPVIISSKMT-PIDQ--IPFPTITVCNMNQAKKSKVEHLM
PGSIRYAML----------------QKTCYKESNFSQYMDTQHRNETFSNFIL---DVSE
KCADLVSCI-F--QRIPCTD--IFRETFV-DEGL-CCIFNVPSSYYPRPGVGVSMGLQIV
LNG-HVDDYFCSSTNGQGFKILLYNPIDQ-PRMKESGLPV-MIGHQTSFRI--RNVEAT-
---PSITKRQCIFSDEQELFYR-YYTRRNCEAECDSMFFLRLCSCLPLIYPNASV----C
---DVFHFECLNRAEFDLQSS---KEFCLT-SCHDLIFFPD-AFSTPF---------SQK
DVKAQTNYLTNFSSEYMRKNLAVVNFFHTDNYFRSSVRTSYTGPTEYMASTGGIMSLMIG
FSVIFLAEYIILFVST--LLLILIF-------------------
>fPPK6_NP_611461.3
---GDGSR--KRGKDPSLIRTAILATFWEYTER-TKVSGMWLMRNRTY-GLSRFIWSSVL
LQLLLLSIYLTLLLWLKFYSYPILNTIS--NDITD--VAFPGVTICVVDRYTLKIPKEYD
MAEVIAGFD-------FLNAFTDQSFEPPGHDSYRATDAVLRLNNWEAAMA-------VS
GCFDYVRCF-W--GHFQCNQSHSFIPTTA-YLGP-CCSFNYSFVPFSANIFGMDGGLTFV
GAEGSERNL------NTGLIVLVHHPMDY-VTEAAASVTI-TAQSESFVEV--PSSSVEV
LLSERK--RDCLISGDQLS----NYRQAACLLACQTEAIVKKCGCHPYLLPIVGN-KKEC
---NLNDTFCYSANYDNFKSV--RCDQCLP-NCYDVTYSLS----------------YKT
DLNQHK----YSVSRFYNNDSFVLRVYLAKQVVPVIRKVTVMSWIGLLSDLGGIFNLCLG
LSMISVVEFFYYCTYR--LYINYQLKVQQPRKAWQ---------
>fPPK7_NP_609016.2
-KLQQQQQ--PSRSSR-LAQQLAQSSWQRFGKR-TTIHGLDRLLAKAS-RWERFVWLCTF
VSAFLGAVYVCLILSARYNAAHFQTVVDSVYR-----IPFPVITICNRNRLNWQRLAEAK
SRFLANQEL-FELIVGTYDDAYFGHFQSFERLRNQPTELLNYSQVVDFMTW---------
RCNELLECL-W--RHYDCCE--IFSKRRS-KNGL-CWAFNSMWPWRT-GSAGPMSALSVR
VLI-QPAKH-WPGHREKGIDVMVTE-----PFVWHNPFFV-AANTETTMEI-EPFYDNDT
RVR---DQRQCVFHNSKQGY---VYMIENCQSECHQEYLVRYCNC--TLLPPGQY--RSC
---RAQDLLCLYSHNKEFVRN-----KCFR-NCYSLNYISD-VRPAFL------------
-----------PPDVYANNSYVDLDVHFRFETIMVYRTSLVFGWVDLMVSFGGIAGLFLG
CSLISGMELAYFLCIE--VWKARRQDLGVTVPTPTLNFQQTTPS
>fPPK8_NP_001036260.3
-RAFFASQ--QKRSRP-QHLQITLSTWREFCRN-TTIHGLKYINNS---KLRRLFFGIAL
LVVLSLAIYLIQDAFDKWNTNPVIVDPELT---SIANEPFPAVTICNLNQALAERVEHFS
NDSVEFAML-------------------QLLCRRKVDVELVKTNDSRWEEFIL---NISQ
PCNSMIHCR-F--DDYECAR--LFHPIVT-DEGL-CCVFNMDNPLYPRRAQGTSLGLSLT
LDV-QADAYYCSSSSSIGFKIALHSPNES-PNVRETGVLL-APGMETKLRIDPSKIEKHL
RVDRRS--RRCLFHNELKRWFA-HYTQRNCVAECLSGWLIRHCGCVTFYMPRLNA-NTIC
---PLHKRECVLIRFRTIIAMESCLDECLP-SCFDLSFSAI-AYSTRI---------SLD
GFRETP-SNWNFTDAYVERSVAVVNMYFKDPTFRANKQTEFIGFSDFLSGVGGLMGLFLG
FSFLSIAECVYFALIR--PCRTCSLRSPTPGNIRYISAADWFQA
>fPPK9_AAF46777.2
-PNGSTGS--KTIAQK-RKDCRPACLVKEFLQG-SSIHGFIYLALGLS-FVERVLWLAFI
CVALFSIISLSKRTWHRFQTSPMVISMDRKLV-WN--TSFPSLTVCPHKRI--DELKVEE
YILAHPDQF------LSEQEDFRDFIVKLASLTYDNLETLPLNKSYGIPST---------
KYYELK----W-AFGAA---VKMFIYETQTEFGI-CHSVNSFDYWRSGDWSLMDHGDRVT
VHPLDGEIYAQIINLSTAYDVYFHGAGDV-PSISKQRYTF-PESDYTTVEL--IALEITN
EARATK-QRSCRFYEAEEMTVP-IYSFGLCLSECRMFFALRVCGCVYRQMRNGRR-LPVC
---GLEGIGCLKIIS--LKSD---NCNCLA-NCDDSNFFVQSYRSRVW------------
--------------------FLGANLQWGILEHPKMRREVLFSFADVLVYIGGLVGFFLG
CSALSFTEIIYYFTAR--FVRRMF--------------------
>fPPK10_NP_001033894.1
---------VAKNSKYRNGLKIVINYFVLYFNN-CCIHGFRYLTSMLI-LFEKFLWLILL
IASIYFCIIVCLSSIDRYYTKSTHIGIERNYIFWN--TTLPSVTVCPVDRI--TYFADYC
RNNGIKGPQ--------RDIWDFLENLANSTYINFQNIPQNEQIDQIIEDI-------GL
KPEHLYDRT-Y---EPECMDGIHVRQVLT-EWGL-CYLGNSYFIFGKYPEYNKYENIRLP
YQV---GSFFQKDTQFKGPAIIAFAHSAF-EVMDSNDYAY--DGILYDLST----EETAE
DLEQDTAMRRCRFPHESNTHFP-FYTRNICQQECRINLAYKICKC--IFPNRIAN--PVC
---DYKTRSCFSFFLKLYEEN---GKYCEQ-NCHDSVVTMK--SMNPM------------
----------SGAKQLLIGSAVSVKTW----PQSRLRRQVIFSLTDLLVSIGGTAGLFLG
FSVLGFVEVIYFTIRIVFQILGYTL-------------------
>fPPK11_NP_001033887.1
-TNLYRNL--KRLKND-DGLCKRKTGFEIYCEM-ASIHGFHIFVK----TWQRILWWLLI
CNAVLLSFTLVIMSLSMSKETPTIRDTMMK---PTAEVPFPAVTICGFNTK--EWMNSSQ
IVNQRNASW-----------------------------------LELLEDL-------AL
ICPQIKICQ-W--DNVNCLD--QLQPIWTLDQR--CCSFNYNKQLFS-----SYLGVSFV
LR--SNDEI-LQSSKSAGFEVLIHESHEI-PNGATPRVFV-PGESDAHIML--RPRFTKN
-LKGLSQKRGCYFSTERRILSD-VYNQINCLAECRTESILKSCGCIPSPIEKSWL----C
---DLKQMQCVDFDHDEIISGEQKNCDCLP-PCEFNEFQ---------------DIRFIK
GMINNS---IVNTSNQETTNEVRVRVYYDSAIAEELLLDVYENWLTFIGTFGGITGLFMG
CSFVSVFELIFFLTQI--LWRRRRNRVGITESRSLGPAN-----
>fPPK12_NP_611672.1
-SPSAGTE--RQGSSL-FLLKSFVRSLRQFLNQ-TSLHGLKFVGSGLS-SWERSFFLGSF
VTALIITVHLISNIYVKWDSTPVIISPQ-----ATSKVPFPAITICNMNQVQRSLVANYR
EGSNESALL---------KLLCESDSWESSEADEEFSASNFVTNNLKISEFVS---NHSQ
SCERMLFCR-F--SARNCSQ--LFQQILT-DEGL-CCVFNFPPKFYPATASGTTLGFTAV
LDA-EMGEYYCSSTNGPGFKVYFHNPIEV-PKVKEAGLIS-AIGYETNYRI----EMVRA
EVP-AIDGRQCLFKNEKEIFYR-IYTRLNCENECLAAFLYDTCSCIPFDHPLIYSNASIC
---SMGDTSCVRRRAPGWARQ-----QCLP-SCFDLNYL---ASGFSF--PS--NFQLAN
ALVESF------NKSYLSKNIAVINVYFRESVYYGNTKNAYVGLTEFLSNVGGVMGLFMG
FSVISLAEILYFLILF--VWKRSSHDGQSSDNPSFWHSKELYPK
>fPPK13_NP_001014495.1
--------------------MRFSRVIEEYLKN-STLHGARFIVDAS--WIERIFWVICL
VASWYASWLLIKASLSAFENNAISFVVESSFRDWN--TNFPAIIVCNMDRI-QEVAEQLW
GADHDFTLE-EVLSEIAFFRGESYHTVHECSGEEVT--ASCFYSNFSYAELVR-----SS
CVDSISNCE-W--NNFECCK--YFHRMET-ELGI-CYAINSKLNMYSNRGSGPG-ALKME
LHT-EATVF------------IL-GTEEV-PTLVTPDFLV-VGPYISFVRY-ISKRDIEN
EIRQTSHQRNCRFNIDVHK----FYSYSACTVQCRKDRQMELCNC-SSHLSPNSPDWQLC
---NMEGLECLSV--SKLRGR-VCD--CLP-SCTEVDIT---TVYDSK------------
-----------ENMAGSQNAISRIEVGLIELPTERYKRNLVRGKLDLVVSIGGTTGLFVG
ASLLSFVEIFYYITIRPYTYINEKRLKRLIIPKRFQ--------
>fPPK14_NP_609017.2
-RIRRQDQ--NPLAPV-NTKSEIQRAWTSYISR-SHIHGLYLLFLP---SMRRVLWALAL
ICACTVLFHVSYLLGDRYHNKQFQTIVAHA---HASHIAFPVVIICNKNRLNWSRLPEIK
SLYNITDEL---FDRILTAYDGFSFHKFNAFDSLLGESLDELNHTEIVIQM-------SW
RCDEILDCH-W--QTRDCCK--LFRPRRL-PLGY-CLAFN-ELEKRRGTETGINTGLLLR
LLL-REGQHAPGNSGLKGFWLTVVESSVW-------PIEV-VPHSRTNVAV---TAYFDE
SLSSSW--RHCVMEEESEHFRT-LYMLENCQAECQQRYLLRYCNC-VDLFPPSNY--PAC
---RLKDLPCLHLL-QNFEQP--GEHECLH-NCKSLTLLTD-MRKSVW--PN--------
----------------SSIESMWLNVYFKKPSMLVYKTNLIYTWVDLIVSFGGICQLCLG
CSIISLIEFFALYKVPQLYWERFSNHRSNK--------------
>fPPK15_NP_001097937.1
-GGTENAK--GQVLRK-KRGFGFVTNIKDYCTN-CTLAGFAYIASRLH-FMERIFWLICV
FMSSLGCYQLIMGYQRSFPTRAVSIVYESLFSKWK----FPAVSVCELNLFFEEYITSLG
VDVTGDILL-FPALYNENLKGKCGTVHKNCTDACAK--CPSDNYRQILTWY-------GA
NCSDLE-CK-L--SHFDCCR--HFLPLLT-PFGR-CYMLNS----LLNNEPGSKHWLPNE
LDPAHQKAV---INVITRLDVQISNAEDI-PHTFPPGIPI-TEGLSKYMQF--NQVAMKN
D--PDVKIRSCFFEIPADSL---YYSFSVCITECIRRLQMKACNCTSFLNPNADPRYPDC
---DLEGFLCLRVNNNKGNNA---SCGCLP-SCITTIYE------------------PLL
FVRNPN--------KYYNGTLD-----MPFLPTDQYRRQSLRTPLDVVVSMGGMLGLFLG
ASILSAIEFVYYFTVR--PLSNMLGRAARP--------------
>fPPK16_NP_001033886.1
-PMHNHSH--NPIQPQ-HRFRQIGEWFTNYCQT-TSLHGFSYITD----ISRRWFWLVVV
ILAIITSIVLVVVSWYWSQETPTVTVIESHFPTWN--IPFPAVTICNFNKIKSKALSLLD
QMQVPVGIN--RSELHNLFNLTLLPVDTMISNDSLQKYDRLSLNNLTLNRLTQ---QLSP
DCIEMISCI-W--KGTRCES--LFQRIDT-MEGQ-CCTFNYKRP-YRVTGCGYPTGLSVL
LNP-MISDYYGTFFSGFGFRLLLHDAYNF-PDENSETKVV-TTTRESFVRI-NPYATNDI
RMDLSL--RNCLFGSEMTHGLR-RYSFINCMFECRVRMTVDLCGC-LYVYNNGSY--KVC
---GVLQTNCIRLFSHALANL---NFGCLP-DCQSNHYR---LDISYF------------
-----------ANRPTFNNATILLHVFFSDLMSTRYRTDIFQNWLSALASFGGLLGLIMG
FSIVTAFEFIYFLTFR--PVFNYINE------------------
>fPPK17_NP_609809.1
-----------------------MGYWSETRAW---------LFRDPA----KLIRYLVL
FACCIVVIVQLYECFAKLYNPPISTHSY--YSLNE-TIEMPSVTICREPPYKEEVLTRLS
GGACPPKYA------------TCWMKYPFGEISLDEFFENSTHDSGDTVFY-------GL
NKNNVV-----------------MNSSLHFYMR--CYTLRPESAKRVSKAVGYSIMLEHS
MDV---------DTGSVGWHVFIHDKKENFTEINMK-----GSGRVEYVFVVNEEIEIK-
-LQTQY-FSNVQTREEACSD---DYSDLKCGEQCIWQDLADNMQCSGPWMEIASE---PC
-----NDSLSMRKVYENEDDD----CDCVQ-PCQSRIYTTFIQNRKAF------------
---------------NQPEPRTQIYIYYTTKLISMIEERPSYDTTQFIADVGGSLGFLLG
LSVLGLIGILEFFCGG--FIKRMQKQAKLEANSEDGQSQTSDET
>fPPK18_NP_609308.3
--------------AR-VEESYYRRLFREFLRQ-SYINGLHPFLHTPV-RYAKAIWLAFL
TAIMIYTHIVIADLILEYLVQPTEIAPDLVHV-AN--SPFPAVGVCTSNKI-LRSYAEKL
FHHQGNSSL-QAVALDLDDMANRLLVLAQFYLNPLESDHEWNATELDRVAYHN---GAGY
SVRDILRCG-I--RGFGV----NASQLFLKRPTN-CCIFNYAVPMVVFESNSILNSVQFV
LQDTPKEDITNTFHSNSAFQLIIFPQEDY-ATIQSTEVLV---DHYSIVEI-QPFSSDGV
RVP-PH-IRRCYYPEEGRLLN--QYSLDECLLVCRMKSMIDHCGCVSPPGSSMDL--DYC
---MLPDLPCLKSIWSDFAYL---VQHCLP-TCNGVSMS---ITTNVA--PR--------
-------RTYNSSGYFTKRPLAIIKLFFKLRFAQATKSQMVSSWVVLLNRFGGILSLMYG
FSIVSYIEILYYLTIYRSLLDKEPIHNYSLYWRELRSNLPRQEQ
>fPPK19_AAO47373.1
-PRPRPGL--LRFRNN-PRGIKFREKLCNSFAH-SNIHGMQHVFGEQH-LWQRCLWLAIV
LGAVITGFSLYTVLMHRHSEQLLVSETTQL---PVYHIDFPAVAVCPWSHF--NWQRAPS
AFIRFLPRH-PNARETFRQLLASMDIMNFSNFNRILILTKRNLTGISYTDLMN---FMTY
RCDELFVCV-F--DEYDCCK--LFVREQT-VKGQ-CLVFNSQFYPHKLSTAGEESGLKFT
INA--SYAFNNDALTPFGMNLMIKEPRQW---SNEMMYHL-YPDTENFVAV-HPLVTET-
-SPNTYKKRRCYFDDEKPTFQN-TYNRENCLVVCLHLVVWKTCRCSAFLPPIDGV--PEC
---GINDAQCLMGDQEKYIND--SRQDCPD-NCNSQLYEMS-LNVRKL------------
-----------DYPKNSTDQLIKAQVYYGQRVMTKIITKLKYTNIDLLANFGGIISLYIG
ASVMSFIELLFVLGKL--MWGFIRDRIKLKEYTK----------
>fPPK20_NP_651705.2
-DNSVKPT--EAAGFG-DNERCLADLLKSYCEK-STIHCVRYLYHLFN-FKLRIIWSMLL
IISIGLSFFFYLLLSERFVSQKLQTVVHDVFL-----VPFPAVGICTDNRINWNKLEAAK
EQFLPTNAS-VELVESFTVLVSRMETLRFGSYLSSL--AELEDDNLEAVGFTELAIFMTL
QCSDIVSCL-W--RSFNCCE--YFVLEKT-EFGF-CLVFNSNFYPRHNAKAGQSTGLNFD
LIL--NESF--RRPDSQNVYVICQAPDQL-----NNVYSI-TQNTETYVTV-RPWTDNTT
RIP-PE-RRNCLFQGELKNFGK-PFQLSNCLNRCHESYLIQLCNC-SLPLYNHRV--PDC
---NAVSLRCLDIFSRRDEDS------CLV-DCYLLDYY---TSTTTL--PL-----SAH
KLPKDP-----------HQKLFRVDVHYQVETTPLYRTSLEFTIIDLIANLGGIFGLCLG
ASMVSAFELIYYLTVLFKLKGHLAEKDTNDRKLRHPFNYRKNV-
>fPPK21_NP_651704.2
-QTQRDAR--KNSRLG-KLWHFMLPYLKDYAAE-SSVHGIRYLADPKM----RVIWLLIL
LTTSIGAIVVYVDLNELYQTVRIQTTIK-----NIFRIPFPSIGLCPRNRLNWKILETEA
VDHFLGKDLVKFFTAAGDPHLSRLNEMSNFFGNKTLTDELHMLDHYKFIQF---------
RCQDLFTCR-W--RGNCC----EVIEYQFTEAGL-CFVFNTYYPLRTPHY-GEGSGLDLF
LRL--NRSF--IRPGKRGINVMIKQPQQW-PHEAHTRISI-TPRFTVTDE---RTRTVT-
---PEI--RRCIFPKNFPDF---EYWVGNCRSRCHQEHVLNLCKCSIFPSDKDNF--TAC
---KASDFKCLIERHDDFVKN-----DCFT-SCSQLVFDRV-FTTTTL------------
----------DNNETDTEAGTMRLDIFYQSGWFIQYQTNMRFTFVELLASFGGIIGLFLG
ASLLSAFELAYYFSIGLYYIHGKRKRKPEPGVLTIQFGQRKITP
>fPPK22_AAN14023.2
-KNPKAAG--EHNSKG-KRKESLGSAFCDLVRN-ISLQGYNKLLPDLT-LGQRLIWLLVH
MATTVSLIVVLSLTWEQFVAQSFVTNLKDLFPVEN--VPFPAVSICPNNRIRQAVIQYAE
ELRLNSPVI-RPVEYFLERLRFFREFVGVVVDTDDF-ITFQTFGTWNNETFRRIMKMLTP
RCQGFVLCTVA---NVPC--KDAFQDSLT-MYGP-CCTFNMKKRHFKNRLASSELGLKVV
LND-SHVDYFAPILNTNGYIVMIHNAENY-ASVNVLEMFP-GQGEDSYIAV---RVVDTD
SLKSPF-SRRCYFEQLMNT----YYTFPNCITRCRIRSIIALCRCLQPLQLVENL--DVC
---TLGHVSCLFKWRNILTERHIVEIYCPQ--CRDVQYE---VSMSAL------IDNYLA
TLKLDE-----NNETEFGTDISVLRVYFGDPHAQYYIRLLNNTWFEVFSTIGNIMSIFVG
FSMVAIFEILFFVTYIYKCNRMVEQKAKELETKKLYICP-----
>fPPK23_NP_001014749.1
-MPQEKRH--PPESRT-QRFLETLVIFRYFFQN-STLHGVRYIASGRP-IGEKFMWFCFT
SIGAVTALVIIMSLWEKFQTNPTITGLDTDFHNQN--VVFPTTVVCPEAAFHDKTYEKVY
NTLANYDEA-QAQMYTPFLRILTSLNFENVRDAKVLSQSILLDAHTIREWAFE-----GH
DCKNVFVCK-Y--RDIPCCD--HFEPIYT-EHGF-CYAFNSR--FKSTPTEDVKTGAPHD
LYE-TDKKWALFFIPNSTSRIFIFSNEEY-DFNAQIDWSE-PQLVEVRIKK-NTYTTDDA
RLS---GQRKCIFSDEVKN----AYTFSSCMKQCRMNKAIKLCKCNFKPRELANV--PMC
---SIKDFDCLDEFKSNITNI-KDCLQCEL-SCSKTVFIDKLIKMSDR--PE--------
----------------------SLGVLVEFLTWPIIKREVLFGWVDLLVSFGGIASLFLG
FSLLSGVEIIYYFTLRACMVYKNRVYANRIFQSTSI--------
>fPPK24_NP_651860.2
-LAPNHLP--GTSAED-TRKLSFAAALKDLLQN-LSFHCYSKLVSGRR-IQERFFWFVFH
ITALTVLIAFLWGTYTKEQEALVTTMYHPMYPIWK--VEFPAISVCSLNRI--AWQYAHN
LSGKDPKQY-DQLKAFMYMYYDPSDLMDIDNALRFQSFLDRFDTRNRMSAL-------TP
NCSDMVSCRIA---GFDCMD--KFETTLT-SHGF-CCTFNYNKRDFRQRYFGPDMGLVLT
LKT-DPDNF-----------YKINGHNGY-PDPFSGGVAA-ETGFNTLLPV--RAKIFET
-LPRSV--RKCLFENEMPIFAR-HYTFSKCISACRAQSVVSLCEC-VLPIDGSEK--RIC
---TLQHLACLEFLNVITSRE--NLQYCPL--CTETRYSVRGAMTLGLPTPS-----QIK
GPARSN-PGSAKGPVHSPAELAVVRIYFAETHIQYFRQIIKSAWYETFSTIGNICGIIAG
FSLIGICELLFFLAKQ--LWQACRERAELAHIHVQIRNAQVAEP
>fPPK25_NP_995766.1
--------------SK-MSRPKQPDWLAELCQE-SSIHGMPYIADLH--WAERLFWTFII
LGSAYYAISSCLNQWYRFRDNPIVYEYE--YLFGLRIFPFVGITLCPRTEI--PRLINQT
WGVDPSEDK-----EKAVYRKFLLAINGLRYSTLETLEPFENDTTLNYLNI-------LL
TLQKKVIVK-----IPP-----ELAPIIT-EVGL-CQTSSQGKLETQDMEPGYLSNCITS
LKP--------INSIVAPIFMYLHDVEEM-MLPRTPSFDA-KDIESKDLDI--HTSEVRN
-LPVAY--RKCRFSDENNQYYS-PYHPSLCRLECRIKWALSLCNCKPYFYVAAPE-VPIC
---TVSGMLCLAR--SKWLER---PCDCYP-SCREETFIFK-VSDQTG------------
-----------GDDNYSGERFERTLIINLQISRMGINRRVVFSTDQLIMSFGGAIGLFLG
ASFMTIYGVVYFFLTFIAFCKRFFF-------------------
>fPPK26_NP_648125.3
-EDEVDTK--KQIKYG-SGFQAAKAIIHEYCDY-TTIHGIRYLGKKRP-LLERLFWISVL
VLSVFTCVKLTLNIWDKWNNNPVIVAEKSTPV-WQ--IPFPAVTVCPETKTRREIFNFTD
SYHQVRDFQ-SNVSGIDLSDKQYGAVSQVCEPHLHD--VTLGNKTRRGMEIIDALTEVSP
HFDDTLNCK-W--RNVKCSD--IFHKFVT-EDGV-CFSFNSDTSPYPNRVLGPRAGLYLF
MGG-AEIDFDMCRGPVQGFKILLHTPGDV-AQVSKQYFRI-PFDQEVLISI--RPKIITT
SGLKHYNRRQCYFQKERERYFN-IYSQSNCELECLANFTLTKCGCKFSMPRNVNM--PVC
---GDASLKCYEFVNAGENTE--CN--CLP-SCTSIAYEAE-ISQADF---------DYK
TVINTD-SPEGKEEQSKRQGMSRVSIFFKEAQFLTSRRSELYGTTDFLANCGGLLGLFMG
VSMLSIVELI-YFCTVRLSNLRMRRTRKELLKAVNKDA------
>fPPK27_NP_647826.2
--------------MS-RIVTAFNKTVVEYFRK-TSLNGFGLLYIRKR-RIQRIFWFLFI
SFGILFASYAVFSMVLEFLSYSTIADLSLKVLEDE--IHFPELKICSGYKF--SYRNMLA
SAHDLVSSN-KSLDYWLNKLLSGYFDALSVKAENVDDLNSLLDISSFLLAL-------TP
ACESLLKCK-L--NNANCLK--LFTLKAY-NDGN-CCVL---------RNSNLTGELTLF
MDS-SQDEY-PLNGNLPGFSL---------HVPSWQRVSI-NPGEMAAVEI----MELQG
SL-NEYEKRACYSQE--------GESREKCLHECRIKATLINCQCVEFRTQKFGY----C
---TLENIRCLQLVERNWSPA--QCPQCLP-LCNQLFYR---LNKQIL------------
--------------GHLHPWRSELNFKFKTPHRQRYKTNILYHWYQMLSNVGGVLGICIG
CSFISGFELIYFLVFR--LWTNYLRPET----------------
>fPPK28_NP_001014748.1
-SSGCKKD--SESDDD-ENTICSRAAIKRYLKN-STLHGLKYIASIRS----RIFFGLAF
VLVVILSVFFISNVYVKWSASPIIISAKQKLT-SN--MPFPAITICNLNQL--SKVDRIG
RTSTNFSLL-MGLCDQGGDTTISYI-------------GTWKYFKAILVDV-------AQ
PCEKMLLCS-F--REEDCSW--LFTSILT-DDGL-CCNFNAPEFYFPRTSGGTRMGLTVV
LNA-SIAEYYCTKSMSVGFKVLVHNPAEL-PKVSNYGFVV-TAGREARIPI-EPVYEDA-
-LPRSV--RRCLFSDENDAYYR-TYSRKNCELECEAKLLLRECSCVYLPRIDPLA--RVC
---GPNDNQCTDRVQTEIESS-LTNENCWP-GCFELTYRAT-LSTASI---------VSD
PRFQAG----ENLPEYIFSEISILHFYYMTNIFRSTTKSEMFGFTEFLSNTGGLLGLFMG
FSIFSVIEFFYITVRPYCLRRRALRNRGGLLRNPPPPAY-----
>fPPK29_NP_001097442.2
--------------WR-KSVMNFRGFIRSFVEN------------------KGLLW-IFV
IGISGWSTVSILVLLKTRYETDSTTGVSTA---YSRWINFPSIGICSFNEF--KAMMREY
FQEDFAFSF-------TRMIYEYAFLNPNNIFTKEPTKNTSYPYNFNILDI-------RR
MFPT--NCTKF--RGTDCEE--IFKFHVT-EMGY-CFLANNEMPLRY-SSLDNNRSLRLY
MRSSVMYKY----------EMYVNSPEDL-PFFLTYTIST-DPTTYAF-NV--EEIHNHE
GIDEPISQRKCKFSESSEGF---PYSFSACMSIIRSEFEMKTCDCSLFNPKDRNE---LC
---GLQHADCLATRVKEYVGS---STVCLP-SCVEQQIS------------------LVG
VITENG--------TLYNNNTQITEIQIASPPTVRYERKVTQTKLDLIVGIGSVAGLFFG
ASLLNLLEIISYFIKK--LKTMIFG-------------------
>fPPK30_AAF56911.2
KPEPSSED--NDDDHKESKKKLKKEGAGGWAST------------------RRYARIPLK
IMAALATVYVSILSSERYFYYWVQTSIEDMHV-SE--IDFPAVTIIPINLL--KAEKLSK
AYNLVQSVV------WQTPMSARLTDENFTEFSELENWNAQSWGIYQALQM---------
NCQHFFTCQ-W--KAMNCCD--LFRPF----NGF-AFEFNSETWPWSVASCGSYSGLNVK
IKR-QQGLY---TLNTMGV--IVHEPTQL-------GMSI-DYSSEDRIVV-PLHFELDV
RRPVQM--RRCYFENEIPT----GKSRSECIYKCHVNYIISKCNCSLELPAAKES--RIC
---GVKDLACFSME-ESRDND--CG--CFP-QCGHTQYHST----------------YTE
KMSAHT----------NLAAAIEIDVYFQEETLFSYRSMLRFTLIDLMVSYGGIAGLIMG
ISVLGCIELLDRFAC---CRIPHGS-------------------
>fPPK31_NP_001097944.1
--------------------------------M------------------SMILYLVTF
YHTLPFFANVSLSLLNSYLSSSVSFNLDTIYLNWN--STFPAITVCEIERI-------WD
LSDSNFGVE-HDMHVDDFISEIVFYRGVCSSCEDCSRMRCPSNFTHLVDVF-----RT--
KCHQLLNCT-Y--LNFDCCD--QFLPLPT-EYGL-CFSFNSHLQFTNNRMTGPGH-----
----------LSFHAAADIQLYVHAPIDV-PYQFSEGMIV-LLGHYKELIL-NVHNDESV
QLS--MEQRRCRYEHVPEGIYD-FYSYSGCVVECTVLLQLDNCNCTHFAI-PGQNYLPVC
---DVRGLICLTRIRDKIMTE-RKSCECMS-SCEEPEYN---IIYNSA------------
-----------DEDDEASDEVSEIRVALVELPTQRYVRRVTKTILDFLISLGGLVGLFFN
TSALRIVEVICLYRKTIVWVKRFFLTVQYLQILDQST-------
>fRPKb_NP_001246909.1
-IDLTFRR--RRKAGS-VACEGFITTYHEYCRN-TSIHGVQYLGQERP-FRERIFWLFVF
LISIYGCSTLIQSAYTKWTETPVIVAEKST---PVWNIPFPAVTVCSETKLKGKETTYAD
LYSQFSEDV-----SALEMEEFRTLLHVCNTQIIEEDIPLIAGDDLDYFDVLQ---RMLP
QFDRYFYCR-W-LFGE-CET--FFRKTLT-EEGI-CYTFNGGEPLEMENISSQAWGYALD
SDV-EAGIF---LGPVQGFKVLLHAPDDV-PQVSKQFVRI-PMGKEVLIAV--KPNMITM
SGIAEYVRRQCFLSHERSRFFK-VYTESNCQLECLANFTLTKCGCVKFSMPRNVD-MPVC
---GEDKIHCYNAGRENSRSV-ESACNCMP-ACTSLVYNTE-ISQANF---------DLE
EMLVAE-GDTEFLKEYPGSQMSRLSIYFKQSQFITSKRSELYGMTEFLANCGGIFGLFMG
FSILSLVEMIYHFTLR--LFTNLKRVKG----------------
>fRPKa_NP_524225.1
-IDLTFRR--RRKAGS-VACEGFITTYHEYCRN-TSIHGVQYLGQERP-FRERIFWLFVF
LISIYGCSTLIQSAYTKWTETPVIVAEKST---PVWNIPFPAVTVCSETKLKGKETTYAD
LYSQFSEDV-----SALEMEEFRTLLHVCNTQIIEEDIPLIAGDDLDYFDVLQ---RMLP
QFDRYFYCR-W-LFGE-CET--FFRKTLT-EEGI-CYTFNGGEPLEMENISSQAWGYALD
SDV-EAGIF---LGPVQGFKVLLHAPDDV-PQVSKQFVRI-PMGKEVLIAV--KPNMITM
SGIAEYVRRQCFLSHERSRFFK-VYTESNCQLECLANFTLTKCGCVKFSMPRNVD-MPVC
---GEDKIHCYNAGRENSRSV-ESACNCMP-ACTSLVYNTE-ISQANF---------DLE
EMLVAE-GDTEFLKEYPGSQMSRLSIYFKQSQFITSKRSELYGMTEFLANCGGIFGLFMG
FSILSLVEMIYHFTLR--LFTNLKRVKG----------------
>nDEL10_NP_495302.3
-NSRASLG--SSMSGV-IEVESDKQFLDAFKD--ANMDAVHHLAS----PVTRGLWCMII
IAFVILVLVQCYSQIKLYISEPVATNIEAEYP-SK--ISFPTVAICNNNQFRLTYLTGGR
IMNRRSKSI-SGSLLSTGHDVESVF-------------DTVLRKSWDMKFL-----RSAA
HWKSMIGCT-W---NGSCKS--DFKAVWT-TTGL-CWAINTPYEV---TGSGEGHGLRLL
LNV-ESYERDATKKTLPGLKILIYNQTDI-SSMN--GVNV-PSGYSMDIPF--KMHRSK-
-LT----GVHCIEENDETDFNN-PENIRTCTLRRYMTEVENSCHC-TLRTSNVKM--KAC
--NVDQYFGCARIRE--------EGTTCLP-PCKSIDYLPQ-LTCSRY--PQIDHECASG
KMRKEA---KEELPDYLQDNFAMVNIFLHRMNLEVWSQDRTYGFWSLACDIGGALGLFLG
ASLLTIIEIV-YLCIMKCRSLTPSEKNFLDQVQRNSQPPSYHDD
>nDEL9_NP_508622.2
---SGRSR--ASTRSH-DPTDASSLSDSDLLRETSTLHGLRDVMSSGR---LRMVWVLIV
ILALFMTFQGCYQIMDEYSMRRIVVSYFIQ---EA--QWVPDVVVCPYNRLNRSFIEANN
VSFELAQFL-ELSFPSMDLPFENIQQQQEEIISKID--TLDFEILLEQNNM---------
TYAQFLRCEFF---ERRC---ANTTEIMT-SAGK-CFRMAG----IKQEIAGFGNGDRYV
IDL--PEEYPGINMINSGVIIKLAERGQG----IDNDLTL-PAGVHAIMPL-TQFEFMN-
-DPPRY---ECEDPHG-------NYSRVHCFEDCLTLDAQQTCQCAAAQNPAYPD--KLC
--TATQLYHCFFPEDSNLSKAIVDKKECKA-PCHAWNYNKQ-VSYSSI--PSE----ASK
KLLPRE------EWEKMKRKII-LDIYYSELDYTIIKHVIAMPLSSLIAQIGGQFSLFAG
GSLISLCQIVIYSVRYVMKFCRQRRRRNSTSHSRSTPKPHN---
>nDEL7_NP_501276.4
ASVNTTQY--EEALKIAQFHCNCKYLWL------RELHGLSAFMMSNS-LMSKVFWAIVI
MACAGWSIGNTISILKQYGDEATTTLLTIL---PTKQLKFPTMIFCPRNPL--NYYNVLE
DMYNHLGYMFHILQYAMTGFGFDNANGDTFNETYREQIHIYYRGERTQYDFFN---KNGY
TCTDLFQCY-----GGTCCD--IFQPTYAMLRGR-CFRL---IDSYYQNDTDEVAKLSIF
FNN------MTSPILNTGVLLLYNGDSNV-------EIGI-YPRYYLNSND--RVRFYKS
MLL-PK-SDGCSTDP--------IYGKFTCFVYKWLMQLIEQYNCTPYYTSYLKD-VPIC
--EPDVIVNNFENISSTIGYK------CTS-ACSRIENT---VTLATS------------
-----------IDTDPDPSYMFRIEASFTYLEYEQYKEIRTTSTAGFISELGGQAGLFVG
SSVMSFVQLFNSVFIQ--IYKILRNEPADKYYERDAALSDEPPY
>nDEG1_AAA99524.1
-LNGASKN--NDYNQD-DDDETMKSKMMDFCDK-TTAHGAKRVLIARN-SFSKLMWGLII
FSFLLMFAYQASKLIFKFSAHEKITDISLK-F-DD--VEFPAITFCNLNPYKKSLVMMVP
SIRDTMRSI-DRDMEVAWPCFNVWYDHECPLCHDTS--ERAMGFMFTMAALSD---KQRI
ALSQ--MCS-F--NGKEC-DDEDFRLHVDPEFGN-CFTFNYVNNNYTSSRAGPMYGIRVL
LFV-NTSDY-MSTSESSGVRLAIHPPTEY-PFPDTFGYSA-PVGFASSFGI--KKKVMQ-
RLPAPY--GECVEVDRNAGY---DYHPEGCHRSCFQNGLIDDCSCDPRFPVPEGY--RHC
SAFNATARTCLIGSVGDFHHI--TQKVCKQ-SCEEIIHEVT-FSCSKW--PS-----GAT
DLGDCDGMTESECEQYYRLNAAMIEVFYEQLNYELLQESEAYGLVNLIADFGGHLGLWLG
FSVITVMEMISLFFKS--RHEEKLLRKDVPEDKRQITVGSGRKS
>nDEL1_AAB39735.1
-GKSFEDD--SPCKEE-APKTQIQHSVRDFCEQ-TTFHGVNMIFTTSL-YWVRFLWVVVS
LVCICLCMYSFSHVKDKYDRKEKIVNVELV-F-ES--APFPAITVCNLNPFKNHLARSVP
EISETLDAF-PDRHDGSAWPCYSAQTWEKSICPECN--VFGNKIPEKGSPLRK---EYME
QLTQLILCS-F--NGQQC--DTEFKLHIDPSFGN-CYTFNAPEKKLASSRAGPSYGLRLM
MFV-NSSDY-LPTTEATGVRIAIHGKEEC-PFPDTFGYSA-PTGVISSFGI--SLRNIN-
RLPQPY--GNCLQQSRSKGY---KYEPEGCFRSCYQYRIIAKCGCADPRY-PKPWRSAWC
DSTNTTTLNCLTTEGAKLSTK--CK--CIQ-PCQQDQYTTT-YSAAKW--PS----GSIQ
TSCDNH---SKDCNSYLREHAAMIEIYYEQMSYEILRESESYSWFNLMADMGGQAGLFLG
ASIMSVIEFL--FFAV--RTPRRWRKTELLRAEELNDAEKGVST
>nZZK770.1_AAB93309.2
------------MGKN-SLKRALELDVVDFAEH-TSAHGIPRAYT----GWRRYMWLLCF
LFCLSCFGHQAYLIVERFNRNDIIVGVE--IKFEE--IKFPAVTICNMNPYRENAISKNG
TKLCISPMDEEEIDSKTHHGNCFQIKGVYSHCNCTKQHSCLCATPIKMVKK-------TE
EKWKIYKCS-F--NGREC--KHDFVEYLDPTYGA-CFTYGQKLGNNTNERSGPAYGLRLE
VFV-NVTEY-LPTTEAAGVRLTVHATDEQ-PFPDTLGFSA-PTGFVSSFGI-KLKSMVR-
-LPAPY--GDCVRGKTEDIYTQKAYNTEGCQRSCIQKHLSKTCGCGDPRFPPYRE-SKNC
PVDDPYKRECIKNEMHVATRDSKKGCSCKQ-PCNQDVYSVS-YSASRW--PA-----IAG
DLSGCPGMAAHHCLNYKREQGSMIEVYFEQLNYESLLESEAYGWSNLLSDFGGQLGLWMG
VSVITIGVFFEVFISL--ISSNRTKRPARKSFSSSLRCSTDYNL
>nT28F4.2_NP_492099.1
-----------------MRGGGFVQIFKDFSNW-STVAVVPHVANANN-KISRIFWIAIF
LFVLGMFAYELYILIAKFFSYPATVNTEILFEKQI----FPVVTVCNMNPYKYSVVKSNS
AFSSVNTLM-TTYSDATVGTFSTDKWGLYADNDETYDLDSRAADALIAALY---------
TYADLIDCS-F--AGIPC--ESDFTKFIDPVYA--CYSFNEASLNYSVSREGIQFGLKLM
LTVTQTKTNGNDSTKLAGARIGVNSRGSS-PGLDSNGIDA-GVGYESAVSV-SLTQNVRA
K--KPY--GTCVDREPDSDYYK-DFTLETCFNGCKQRDTIAKCQCANPALGSTDT---AC
-QPIKADLDCLGNSTPNIDLL---ECNCNP-PCDESTYTPT-VSLAQF--PS--STAGVG
SCSSTNFSSKSDCQKWYNNNGMIIQVFLETLSYELYTETAGYTVSNVINDLGGQAGLWLG
LSVISVVEMTGLMLVMGACVTGDHRKDVEDVKKEIDHLEKKHGE
>nDEL4_NP_492230.2
----------MGVFWT-----GLKYVFTDFSCW-TSTHGVPHIGNARW---LRAFWILVV
VVSIALFIWQFITLLTNYLSFSVNTETTLQFAERT----FPTVTICHLNPW--KLSETKS
VDPDMSALI-DAYNSDSSSAQFGLPASLRQQQASKW--TLMYSERLNENDA----ADIAY
SYDDMVSCT-Y--NAKTC--ITDFNDFYNPSYN--CLQFNTDGMYSS-SRAGPLYGLRMV
MRT-DQDTY-LPWTEASGVIIDIHMQDEI-PYPDVFGYFA-PPGTASSLGV---SYVQTT
RLSKPY--GSCTTTKLKTHYTG-TYTVEACFRSCMQEKIIASCGC---YYPSHAS--NTT
QVSCDNNLNCVDLINSADSTE-FDTDDCPQ-PCEIDSYGVT-VSTAQW--PS--S--YVP
TECNPG-GPGESCLDWYKANTILIEIYYERMNFQVLTESPAYTFVNFISDVGGQVGLFLG
MSIISAIEVLIFLVFF--YCCTHKSRAEIEQLEMDIKKAKDDVD
>nMEC4_NP_510712.2
-EYYEDFG--YGECFN-STESEVQCELDWFCYK-TSAHGIPMIGEAPN-VYYRAVWVVLF
LGCMIMLYLNAQSVLDKYNRNEKIVDIQLK-F-DT--APFPAITLCNLNPYATSVDLVKR
TLEEEREVV-GSSEQEDKKEEELLETTTKVEATTGM--NMPSRFPTEDPNFLE---AMGF
FAMASM-CS-F--NGKAC-DEADFLTHIDPAFGS-CFTFNHRTVNLTSIRAGPMYGLRML
VYV-NASDY-MPTTEATGVRLTIHDKEDF-PFPDTFGYSA-PTGYVSSFGL--RLRKMS-
RLPAPY--GDCVPS--DYISNY-EYSVEGCYRSCFQQLVLKECRCGDPRF-PVPER--HC
DAADPIARKCLDAG-GLHGSR--CR--CQQ-PCRQSIYSVT-YSPAKW--PS-----LSL
QIQLGSNGTAVECNKHYKENGAMVEVFYEQLNFEMLTESEAYGFVNLLADFGGQLGLWCG
ISFLTCCEFVFLFLAY--YSLYKKKAEKAKKIASGSF-------
>nMEC10_AAA17404.1
-YGESNNA--HEKEID-PTRLSYRERIRWFCYK-TSSHGIPMLGQAPN-SLYRAAWVFLL
LICAIQFINQAVAVIQKYQKMDKITDIQLKFDTAP----FPAITLCNLNPYIRSKILETE
YDMNGITICERSTEKPSGDNDMCICAFDRQTNKAKKGTKRYFGDSEDFSEI-------ST
EREAFA-CS-F--NGKPC--DQDFELVADPTFGN-CFVFNHREIFKSSVRAGPQYGLRVM
LFV-NASDY-LPTSEAVGIRLTIHDKDDF-PFPDTFGYSA-PTGYISSFGM--RMKKMSR
-LPAPY--GDCVESNYIKGY---AYSTEGCYRTCFQELIIDRCGCSRFPSIGGVQ---PC
QVFNKNHRECLEKHTGEIHGS---KCRCQQ-PCNQTIYTTS-YSEAIW--PSQA---LNI
SLGQCE-KEAEECNEEYKENAAMLEVFYEALNFEVLSESEAYGIVKMMADFGGHLGLWSG
VSVMTCCEFVCLAFEL--IYMAIAHRIRRRENAANEY-------
>nUNC105_NP_495702.1
-AASRNSQ--INSSLR-NIRMNGHLDWNQFEKQ-STFHGISHAADGKW----RWFWYTAF
TICLLALLIQIFFLISKYRQYGKTVDLDLKFENAP----FPSITICNLNPYKKSAIQSNP
NTKAMMGGLRRAKKGSCFAAFKGKIEIDTNNTAGFMNLKLCSCSAQQTTTM-------SE
KAKESYKCS-F--NQKDC--DRDFTLHYDNTFGN-CYTFNYRTAEVASHRAGANYGLRVL
LYA-NVSEY-LPTTEAVGFRITVHDKHIV-PFPDAFGYSA-PTGFMSSFGV-RMKQFIR-
-LEPPY--GHCRHAATFTGF---QYSVEACHRSCAQKVIVEACGC-AYPMFGNNT--KPC
QAVNMDQRECLRNLGELYSKD----CYCHQ-PCQETNYEVT-YSSARW--PS--SAKVME
CLPGDF-----LCLEKYRKNAAMVQIFYEELNYETMQESPAYTLTSVLADLGGLTGLWIG
ASVVSLLEIVTLIVFATQYVRKRKRSRVSLNTLHKSSTTQSVKL
>nUNC8_AAB39734.1
-PYAGGVH--PHFEEE-DDRSKLKSLWFDFCAR-TSSHGIPYVAS----FFGRYVWAALF
MCMLMAFLLQTYWTMSEYLQYRTIIEMQLQ-F-EA--AAFPAATVCNLNAFKYSELTQYE
EIKEGFARM-PGVYQPVFVRCTCMNMEQCVPNRNPL--EVTTQTKENLRETRR---NLSY
TLNEFVRCS-F--NSKDC--ERDFKLHVDPEYGN-CYTFNFSVELKN-SRAGPMYGLRLL
LNV-HQSDY-MPTTEAAGVRLVVHEQDQE-PFPDTFGYSA-PTGFISSFGL--KTKELH-
RLSAPW--GNCSDTFRP------YYSPEGCHRNCFQLKVLEICGCGRFPLPSEEH--RHC
NAKSKIDRQCLSNLTSDSGGE--QE--CRQ-PCHEKVFETA-YSASAW--PSQNDCPAVS
DIFNDT----EACTEYYRQNTAYIEIYYEQLNFESLKETAGYTLVNLFSDFGGNIGLWIG
FSVITFAEFAELFCEI--CQKKMQGESPKKSQPGEDEVSTNEST
>nACD5_NP_491196.3
-KKETVHF--QSGSYD-DDMSNSVSSITRFSNT-TTLHGPKRIYK----GWSCVFWVFIW
ISSMIMLLTQVTSLISMYISKPTVSQVS--FLLSEGGMQFPRVTVCSFNPIKRTTVEALN
STKDLSDDLLDYLMMFNSDAMTLYGRADAASLHSGDNVFKHYVSSHPADNFFM---DAGF
SCGDMFKCS-F---GGDCCK--YATPIFS-DLGK-CFTLNLKSWMKMQTEPGIAAGLQII
LDSHLEEQFDSVTAFENGFRFYIHSSEEI-PFLASEGIAV-SPDSVVYSALSSSKYILLS
S--NAW--GNCSDPRGDYSF---PYTSAMCSTMCKAQYFQNLCGCSIYNHLNRFN---DC
--TPYETFICMDTKMKKVVNQSFNCEECKV-ECKSQVYHSF-NSYGKG------SRGALM
WLTKQG-KQETWTIPHMKLNFQVVNVFFRDMSYTEYIQKRGMSLTELLSDIGGNMGMFMG
MSVFTIIELFLFLSKI--GWIGFSRREKELEDVVTGFKLFRHRK
>nDELM1_NP_501590.2
-PKCNFRY--NDSRTQ-MIIEVPMAQLKRFCET-TTMHGPKRIFKGKR-IFTKLFWLIMV
LGSLGLLIYQCWILSASYLSKPIVSQVSFLIPEDG--MEFPSVTVCNFTPIRKSYIEAMN
RTGDVSPDM-------INYLMNWFDQQSLNKGNEELREYQSIHPNFTVDQFFM---DASF
DCSDLKLCS-F---QGDCCS--LASPTLT-PVGK-CFTLDLKSPMNKQTEPGIRAGLSLT
LDANLDEQFDSDASFVNGFRYFVHPKDTI-PNLASDEYTV-SPNSVAYSAI--SKFRYV-
-LLPPNDWGNCTEPYGQSNL---SYTSGNCLSLCKAKYFMNQCGCTLYNIGNNFQ---EC
--TPFETYNCVSLSLLNEETG--KCTRCGQ-QCDSQVYRADNSNGNQF------SAGAFN
YFNSKN---SSWSVDYMKSNFQMIRIFYRDMSYTEYNQVQDASITDLLSAIGGNMGMFLG
GSVITIVEFLFFSVFW--IGFSKTRKEVVETVEKMKVIASQGNL
>nACD1_NP_491295.2
-EVPVAQL--KKLRKL-EGTVSIKRETQHFCET-TTMHGPKRIFK----RWATLFWLIMV
SCSLGLLITQVFILASEYLSKPTVSDVS--FLINEDGMDFPLITICNLNPIRKTYVNEIN
KTGEVSPPMINYMMKWFTEIPTLIDRPTLHEGNEELKLYMKNHLNFTVDSFFM---NSGF
SCPDIFKCS-F---QGDCCT--LSTEVLT-PLGK-CFTLDLKASMHKQTEPGIQAGLAIT
LDAHLEEQFDGDASFVNGFRYFVHPPNTI-PHLSSDEFTV-SPNTVAFSAI--SSDRYV-
-LLHQW--GNCTEPDGQSNL---SYSSGNCLSLCKAKFYMENCGCTPYNIENNLK----C
--TPYETTTCLDNILAKPNKETGKCKACAQ-QCNSLVYRAY-NSYGSQ------SAGAFH
YLKSIN---PEWTDGHMRANFQMINIFYRDMSYTEYNQVQDASVTQLLSDIGGNMGMFLG
MSVITITEICLFFSKM--FWLGFSKREREVCETVEKMKAIASQG
>nACD2_NP_491293.1
-LVIQVPV--NSFKNG-KKIKGVGSAFREFSST-TTMHGPKRIFK----GVARAFWMLIV
GLALAMLCFQIFILLQMYFSKPTLSQVS--FIVNEGGMDFPAVTVCNFNPIKKSYVRELN
VSGDLTQTN-------MDAMFLFSNLDRHNLKETHDEAETYFQNHTDFIKFLR---TAGY
DCGEIFDC---------C----KYMKQKVTSLGK-CWELDLPEWMRKQISPGSEAGLQIV
VDAQLEEEI-FSDIYENGFRYFIHPPGTN-AQLTSEGISV-SPSRTVYSAI---KTVHN-
-LLGNW--GNCSEPEGNTFL---SYSASACRALCIAQFFNDTCGCATYNVDGRKK---IC
--APYESITCMDNHMLKKVNG--TCEECHM-ECQSTSYTSY-NSYGDG------NRGSLE
WLKKIS----NKSETHIKNNVAVINIFFLEMFYTSYSQVQATSLTEILSDIGGNMGMFLG
MSVITITEFFSIFWIM--VSKRREHLDEAVKEFQERRSRRNSRE
>nFLR1_BAA33488.1
---------------ETESERIYLQLYDYFSGL-TTYHGLVRIYNSNT-WPSRIFWVVVV
LSCLSLFMIHSGYLLLGYHAKPTLFQTNTIVPMNG--LLFPEVTICNLNPLNTTKLEELN
ISKSTWTYI--------FGYFDEITTSEEQFLEIMNNYQELTKQEFNVKNFLK---SVSK
SCEETFICS-F--GRLHCCE--HVTTEMT-EVGV-CFRLSNVNKKYRQWYSGNGFGWEFV
LNG-NNDDHDSLDEPDRGFLIMVHESEKY-PKINSYGVAV-SPDSQLHAAI--SMKNIS-
-LLANW--GSCSGNRNDTDV---PYTATHCEIDCKLRKVRNLCGCSAYARESGSN-DTIC
--TPYQIQQCFRKVRNRWEDE-----DCPS-ECNMLEFDVT-NSYSDL------------
------GRSRGLSSSKVESDISHVSLYFSHVAYERIEQQKQLQTADLLSNIAGSMGLFLG
MSTVTLLEIFIYLFES--IYGQLGRVESGTSLMPPKSPIRRCST
>nACD4_NP_505230.1
-KFPVDSV--KKLRKT-EGVGSVYQETQHFSTI-TTVNGPRRIFKRSA----QIFWILVV
ISILAFLVYQIVILIQYFYSKPTLSQIN--FITNEGAVYFPSVTVCNLNPVKTSFIKKLN
SSGDLSKTN-------SMYMFNNANIFELKRAHLNALVYLANHPDFEIVNFLN---SAQF
DCDELFECF-Y---GGNCCK--YMTQSIT-SLGR-CWELNLDAWLTKKGRSGTKTGLQII
ANA-RQEQFNFSSFQENGFRYFIHPPHVS-PDLAAEGITV-SPSRVVNSAI--KTVLHD-
-LLENW--GNCTSPEHNTNL---PYSSSACQALCVSNYFKKLCGCSSYNIDNNTQ---VC
--LPYEEVICMEKMTKSDSNGTVSCAECHL-ACQKTSYSSY-TSYGDG------NYNSMK
WLTRET----NRSASYIRQNIAIINIHFMELFYTSYSQVKATTILNTFNKIFGLNGLWFG
MSVVSLTELILYFTKI--SWIAVSSRERNIEEAVQEAEISRSRR
>nDELM2_NP_491296.1
-EVPVAQL--KKFKHA-GETVSVERETQHFCET-TTMHGPKRIFK----RWATLFWLIMV
CTSIGLLITQVCILASNYLSKPVVSDVS--FLINEEGIQFPQITICNFTPIRKTFVNEMN
KTGQISPNMINYIMHWFTEVPILINWQLLHEGNKDLQEYQKNNPNFTVQGFFI---DAGF
SCSDIFKCS-F---QGDCCS--ISTPVLT-PLGK-CYTLDLKPSMHKQTEPGIQAGLAIT
LDAHLEEQFDGDASFVNGFQYFVHPPNTI-PHLSSDEFTV-TPNSVAYTAI--SSERFE-
-LLNKW--GNCTEH---------PYLTGNCVSLCKAKFFMENCGCTPAVYNNERN-LKEC
--TPFETLACVNHNGSNNATG--KCAQCAQ-QCNNLIYRFN-SQGNQF------SARAFE
WFRTNN---SNWTMAHIKTNFQIIHIFYQDMSNTEYNQVQDASISDLLSNIGGNMGMFLG
MSLITITEICLYFSKI--IWLGISKRKKEIVETVEKMKVIESKR
>HaFMRFamide_sp|Q25011.1
-MMRNRYH--PHHCNY-SDNRSAIDIIAELGSE-SNAHGLAKIVTSRD-TKRKVIWALLV
IAGFTAATLQLSLLVRKYLQFQVVELSEIK---DSMPVQYPSVSICNIEPIRTRRMYFNN
ESQNLITWL-----------RFIQKFRFEQDSFMNSIRAFYENLGQDAKKL-------SH
NLEDMMHCR-F--NRELCVS--NFSTFFDGNYF--CFTFNSGQRLQM-HATGPENGLSLI
FSV-EKDDFDNNILHSAGVRVVVHAPGSM-PSPVDHGIDI-PPGYSSSVGL---KAILHT
RLPYPY--GNCTNMNGIKQY---KYTFFACLQLCKQRLIIQRCGCALPEVPSYNA--TFC
GVIKNHSNECEEREQKNLNND--RTYGCFQ-PCSETSYS---VSLSYW--PFFKAYEYLE
KLAHPSKEMAKEASDLIRQNMLRLNIYLEDLSVVEYRQLPAYGLADLFADIGGTLGLWMG
ISVLTIMELIELVIRLTGVFNSEKSNHSQSTSQHQLYNGYMDHD
>AcFRMFamide_XP_012938737.1
-HGRHHHH--HSYQEY-NTQRSAISLIAELGSE-SNAHGLAKIVTSRD-TKRKVIWALMV
IIGFTAATLQLSLLVRKYLQFQVVELSEIK---DSMPVEYPSVTICNIEPIRKRKAYNKN
ESQNLKDWL-----------NFQTFHFKDMSFMNSIR-AFYENLGSDAKKI-------SH
DLRDLIHCR-F--NREEC--TENFTSFDGNYFN--CFTFNGRDQLQM-HATGPENGLSLI
ISI-EKDEFENNILHSAGVRVVVHAPGSM-PSPVDHGFDI-PPGYSSSVGL---KALLHT
RLSEPY--GNCTEDSEGIQ----TYTFFACLQLCKQRRLIRECKCKSSALPDLSV-ETFC
GVIPNVTGECEARVQKQLNNDRSYECGCYQ-PCSETSYS---VSLSYW--PFFSAQDFLS
RLAHPQKEMAKEASDLIRQNLLRLNIYLEDLSVVEYRQLPAYGLADLFADIGGTLGLWMG
ISVLTIMELMELIIRLFAIFNAERGGGDGQHNFANGDVEHERDT
>LsFRMFamide_AAK20896.1
-MRPDQYS--MGKPRG-QPRHTALGIIAELGSE-SNAHGLAKIVASHD-TKRKVIWALLV
IIGFTAATLQLSLLVRKYLQFQVVELSEIK---DSMPVEYPSVTICNTDPIRRSVFSNES
LLLRSWLTF------------ITFKFEQSAIMQSIR--AFYENLGTEAKKI-------SH
DLQDLIHCR-F--NREEC--VSNFTYSFDGNYF--CFTFNGLKEKLQMHATGPDNGLSLI
ISV-EKDDFENNILHSAGIRVVVHAPGSL-PSPVDQGIDI-PPGYSSSVGL---KALLHS
RLSEPY--GNCTEGTQGMH----TYTFFACLQLCKQNLIIRRCGCKSAPDLPKEN-VTFC
GVIPNESGDCEEKVHRELNNDRAYECQCYQ-PCSETSYS---VSLSYW--PF-----FND
HFMKVAKKMTKEASDLIRQTMLRLNIYLEDLSVVEYRQLPAYGLADLFADIGGTLGLWMG
ISVLTIMELMELIIRLVGVFSERDERRQTNETFTADNRRTHPKT
>AkFRMFamide_BAE07082.1
-HGRHHHH--HSYQEY-NTQRSAISLIAELGSE-SNAHGLAKIVTSRD-TKRKVIWALMV
IIGFTAATLQLSLLVRKYLQFQVVELSEIK---DSMPVEYPSVTICNIEPILRRKAYNKN
ESQNLKDWL-----------NFTQTFHFKDMSFMNSIRAFYENLGTDAKKI-------SH
DLRDLIHCR-F--NREEC--TENFTSFDGNYFN--CFTFNGLRDQLQMHATGPENGLSLI
ISI-EKDEFENNILHSAGVRVVVHAPGSM-PSPVDHGFDI-PPGYSSSVGL---KALLHT
RLSEPY--GNCTEDSEGIQ----TYTFFACLQLCKQRRLIRECKCKSSALPDLSV--ETC
GVIPNVTGECEARVQKQLNNDRSYDCGCYQ-PCSETSYS---VSLSYW--PFFSAQDFLS
RLAHPQKEMAKEASDLIRQNLLRLNIYLEDLSVVEYRQLPAYGLADLFADIGGTLGLWMG
ISVLTIMELMELIIRLFAIFNAERSSGGQHNFANGDVEHERDTH
>NeNac1
-HCKKDIS--VVYIGR-KKRAKVKELWENFLGG-CTLHGFHYCFAGNP-PLRRLIWSLLL
LGAFAMFFEKCTESFINFFDYPFTTTTLLVYD-KR--LPFPAISMCNYNDARMSKMNGTL
MNEIFVASK--------------------LEGRNTSHLQSQLTGQRTLKEA-------AH
RLPDMIKCS-W---HGKC--WKNFTSFKS-ADGD-CYTFNSKDPILSMSNVGEENGLRLV
IDT-QHSEY-YYDVKNAGFKVILHDQGET-PVKMQ-GLSV-SPGFTSYMEL--KRTKVTN
-LPFPY-KTMCGMPEKYFN----SYSKSKCFLDKLTQYVVTLCGCRDWFMPGEGK-IPVC
--DYETAASCMWKAWAYFEEN--KLDQCPV-ACNSVEYSAQ-LSYARF--PANN---YAK
MLAKEYKGSDEENRQYLRDNLIEIKIYYEDLTYFDVQQVPSYDLYSLLGDVGGQIGLFLG
ASLLTVVEYLDLLGMVAYTSFKYRN-------------------
>NeNac2
-EDDRAED--PVDENP-DDTITVSQMWQDFLHT-LTLHGFRFVFERGP-TIRKVLWLAIL
LFAVGMLMMQSKKSIQKYFDHPITTSVQVEFL-EE--IQFPAVTICNFNLFPYYLINGTI
GEKVMSRSPIPNFLNYARKRRRSGGTIVTDDMLQSEKDFGELDEKFDFAEFVR---THGH
RIDHMIKCR-W--KSQPCPE--NFTAVIT-EFGL-CYTFNSGHPLLKVQRAGVDYALRLQ
LSV-QQDQYYGSLRDSSGFKVMVHDQEEP-PLINELGIAI-QPGTHTFCGL--RKEEMHN
-LPAPF-KTACRDMQEGFK----KYTKSACLLKCRADYVMKMCKCRSYDL-KGPA--PPC
--QPREVKNCVWPAMEIFRNE-SINCECPV-PCEITKYQTQ-LSYAQT--PAKH---FSE
VLARRKHINKDVMRHYLRDNFLELDVYFEEMQVTLIQQRQAYDQESLFGDIGGQVGLFLG
ASILTVLEFLDLLWRI--LIHKFKKKNRKVRNV-----------
>NeNac3
-KLPCN----KEMLRNADPKETALEQINQFLQE-TTAHGYGRLGAGSK---WRIYWVMFC
LAAYCVFAWQLVGLVNQYNSKPIKTRTQLK---HAQKLDFPVVTICNMNVLRASRLPPKL
RTKFDEIIN-NKKTSSRKSGNSRNAFVDPQDLSFEETKKIEILHAVTTHDNYRELVSAAH
QLEDILSCN-F--NGVNCRNSNIWTQTWNDNFGN-CYMFNPKVDPYSSSIPGESNGLTLQ
LNI-EQNEYLEGITEVAGIKVSISDQGVL-PFPGQQGIRI-MPGQSTGIQM--TKLQTRR
I--DPFKNRSCENMSDKNFGYNMRYSKMACKYSCLNAKTIERCGCTDYNPLQKRN-ISLC
NRLNNAIIDCLNKAYDTFEDG-SCDRECPP-SCSEVSFDLT-VSSAKW--PAKSEKTVLK
TLQTEY--GINMTKEEMFENIAQVHVYYGELDYLLVQETLAYTFMSLLSDIGGQMGMWIG
ISALTCAELVELVCVI--LANMSNRKAKLGGVEAIEKVGGVKTI
>NeNac5
-TTVKVAN--HENPSE-SVEVPRESLLEAFSSY-TTLHGFHFALSSTN-RVRQIIWILLL
ILTSVVLIYQLAYSTQRVLEYASMVQVETRNE-DS--ITFPAISICSNNMMQKSKILGKD
AQRYL-DLL-DQKKE-----------------DQWD--AISQSFSPDFEKAVH---QYGL
NLSLAKSCH-Y-LK---C--PSHFTTFKEFRYGL-CYTFNSRESAFISHDTGPTSGLSIT
LDA-QPEEY-LYSSTGTGFRVIVHDQSEF-PWVEKHGWEI-PPGFSTNVRL--ARKEIS-
SLESPY-NSNCSRDT--------NYSQSYCLVQCYSDMVVKRCGCHMLGEETGHT--PWC
--SPQQIKACVYTTSRRFQPN-MCS--CPV-RCSRVEFDVQ-LSSLYY--PP--N--FWE
TISNERANDTKKFQEWYRRRVIQLNVFYKELTTEVRKEKEAYTISDLAGDFGGNMGLFLG
CSILTIAEFIDLLVVY--LVHRHKKTAKIQ--------------
>NeNac6
-QNTKTDI--KDCKED-EKREPQPTMLQDFAGY-TTLHGFHFLIHPGS-PFRRFIWLLML
LGCWVALFYQLYNSVDRLLAHRIVMSRGVE---QPDEIDFPAITFCNQNIMRMSKINGTE
AQKYLDELD-----------------------DVFRKDIKKENVSYDAETFVN---KYGH
DWENMFECM-F-FI---CAK--NFTSFLSFTRGL-CYTYNSRSYVQRVSEAGRNNRLEFH
LEA-HPEEYGPYSYEGIGFKIAVHDQSYV-PNMDQEGYDI-TAGFYTNVRV----KRYKE
KLPHPY-KTNCGERKEYYE----RYSGSACILECQAREFVRKTKCRGFPKVIRDV--PFC
--SVLKIETGLTYMYYNWNTN---QCDCPK-PCVEISYSAQ-LQYPT---PS-----LVR
EIRKSF----NDTEDYI-NNMVIVSIFYETLLTDVFEEKNDYDISRFGSDLGGNLGLFLG
CSLLTLVEFFDLGIRW--CLGRKDKQRS----------------
>NeNac9
-DPPEERN--KEDARE-KEHKEENETWNEFAGY-TTLHGFHFLVDSSS-RWRRRIWFLLL
LFCCAMFIYQFVISVNRLRAYKVVFSRGAE---QPGEVDFPAVTICNKNMLRKSLILNTS
AQIYLDEQD-----------------------ADFK--RSLQQSNISFEEFVK---KYGH
NITNMLNCT-F--MLYPCGE--NFTSFFSFTRGW-CYTFNAANYVQRVSVAGRETRLKLY
LDA-KSHEYGPFSYDGVGFKIAVHDQNDV-PDMDNGGYDI-SPGYLTTISV-KRFKEVS-
-LPPPF-PTKCGSRTEH--YE--RYSTKGCEYECFAKDFVRKFKC--KGMAPKEINASFC
--PVSVVYAALMDFHKNWHLE---LCDCPK-PRETVNYNAQ-LSTAHYPAPS-----LLD
ELSKFPGFVKEEYVKFVRDNIVVVEVFYETLLTDVLKEERDYDFNMFASDLGGILGLYLG
TSLLTIAEFLDLGIRW--CLRRRSDSQVRSQAWVK---------
>NeNac10
-PLSRDEA--KSDSEK-EIEEQRKTLIKNFSSY-TTLHGFHFLLDSSP-MPRRVLWTALV
VFGLVFFFIQLVMSYGKLRARESILAKGVE---RPMNVLYPAVTICNQNMMRKSRITGTA
AQRYLDQLD---------------------HIKASLSRVNRTNERFETEEMVR---LYGH
NITDMWECN-F--MNKPCHK--DFAMRYT-SYSL-CYTFNSGSPIGQATTSGTRTSLSLR
LNA-ESDEYGPFSYDATGFKLAVHDQNEI-PNMDEDAFDT-SPGFLTNIRI-RREKEIN-
-LPSPY-RSECGSRDSNAP----KYSMSGCIYECYSKIIADKCKC---------------
--------RVLGMALNELNPA----CDCPK-PCRALHYKIQ-LSLAYF--PSDHWDSIFP
VLLNFTDEVLLQIQEALRKQIAQVQIYYETLLTDVLEEKPAYGISEFGSDVGGNMGLFLG
CSLLTFCEFIDLVFML--CLHRHRLKEAKERQARAAIQDD----
>NeNac11
-SNQTNFS--VFDENE-DIRQKRKKLISEFSGY-TTLHGLHFLIDSGS-LFRKVFWMILL
LVMFTCFFIQLVESYKRLKEYGSNLSKGVESP-EE--VTVPAITICNQNMMRKSLVMGTD
AQKYLDGQD---------------------IMKIKLGAAQVSNESFEVDKMVR---EKGH
LLESMFECS-F--AGTTC--PENFTTSLSFTRL--CYTFNSNTPVFTARAADIRMAFSAM
LFS-QPEEYGPFSHRATGFKIAIHDQSET-PDIDLESYDL-SPGFATNIRLIREKAKY--
-LPAPY-SSNCSSKRGIDGG---TYSETGCLTRCYNNLMTSQCQCKILGHESDYKNITFC
--STYQLKACVYEMV--LRPQ---NCDCPK-PCTSLKYKAQ-ISTSYF--PSESWGSLIP
FLGQSSLEQTAEAQVNVRKSVCMVNVFFETLVTDILEEKPSYDLTMFGADLGGTMGLFLG
CSILTICEFIDLVIILVAGWRKGKAVIDVKEKPEARP-------
>NeNac4
-NEEHATE--PEQHLS-KQADSANTLIGNFASY-TTLHGLHFLFQPIP-RARKIIWGIML
VIATVGLSIQIGNGLVKVYSYNIFTAKTFVRP-ES--LPFPAITICNQNMLRKTAILGSA
GQRYLDQLD-ELRA------------------RFIG--EDMNVTSERIDAIVQ---KSGH
QLEKMVYCR-F--VRDKC----DNKSFTSEKRGL-CYTFNSGTPLLNVSHSGSEYSLSLR
LDA-EPTEY-PYSYDGTGFKIAVHDQKVL-PDIEEDAYDI-SPGFYTKITM--KRINSTL
FLPSPY-SSGCGSRKQFSQ----EYSYKNCIRECHTQLMIGRCRCRGTLQENDTT--PYC
--TTREVQDCIMRVHERSSRQ-RCD--CPV-PCEMTTFTSR-ISLAYF--PSQHWETFLP
FLTTAYPDEDMKAEHFVRKRFAMVKIFYETLRTEMYHQRPAYEMSDLFADVGGNMGLFLG
CSMLTIAEFIDLAIML--LITKFWRRTVDHAQARDQT-------
>NeNac12
-VEDSSDI--NSNNEY-RGGSKTRQLIKEFSGY-TTLHGFHFLVDSYS-VTRRVVWTCFI
VISLGFLLYQLVNGIKNYNDRGIIMSRSVEEP-NE--VDFPAVTICNQNIMKKSLIIGTD
AQRYLDEMN---------------------YIKADLGLVNSTNERLDAEDFVR---KYGH
TLGEMYGCE-F--KDRRC--AQDFIVSTSFMRGL-CYTFNSNSSVRRIATPGRLESLILR
LNA-QPEEYGAYSYENVGFVLAVHDQAEP-PDMELNAYDI-PPGFTTNLRI----RRFKE
NLPEPY-PTKCGSRNSLYK----RYSRKACMQECYARLIITHCGCRLSGMPPMKD-VPFC
--TSKEYLDCQLMMPVLLKPS---KCDCPK-RCQHIHYSVQ-PSLAHY--PSKS---VIK
ELLPSLTENINEVNRIIREGHAIIRVFYETLRTEIIKEKPQYTLATLTSDMGGSMGLFLG
CSVLTICEFIDLFIQI--CLERRKREVINQK-------------
>NeNac7
-ANDDLTN--DSRGET-NRVGQVRPLWRDFLSR-TTLHGTQYACVTKP-LIRRVTWLLLL
LGMVGYFGYLFYGNLKRYHSHPVEVTVEIETPNDG--IGFPAVSVCTNNKYMKSKINMLR
NHSYFHKLG-GNMTCGQALMCAIVGKYGYIINERCK--WAINDSDYAFEKFTL---KYGH
DIKALLTCT-F--RGKPCEE--DFVPVIT-STSL-CWTFNSPAPRKQVTFSGVDFGLTVL
LNT-RVDEN-TIGTSSEGVRAVVHEPGEY--FSVDHGVNV-MPGAHAAILV-HAQKTTT-
-LPLPY-KSNCTESPGLR-----LYSMEGCVALCASQELTRRCGCRPVGL-PYVDAASVC
---SFKHETCAMDTFGSFDAQ-RCM--CNN-ACHRTMYNAK-VSYARF--PD--Y--IIR
FIQETT--SYNYSAEYFRRNLVLVQVGMESLSYEHHRQVPAFPVESLLGAVGGHLGLLLG
CSVLTVFEFIDFFIVA--LASMLRTVTPNMDRETKNL-------
>NeNac8
--------------TL-KPHPSVRAIFKDFSDR-TSCHGIGQIGGSQS-VMWRVSWLMIF
LAGLGMVLYQGLTLLDTYLNKPTATAVDITYS-EV--TNFPSVTICNMNMIKKSQLQHFP
QVKRLVDTF-NNMTSSNSSAFMDTNREKAEKDRLSL--NTKNSKNKVINNVLM---KAGH
VFRELVRCV-W--NGFVC-NLKYWRPFWHWRYGN-CYTFNQDLLALASSKLGPMYGLTLD
LFI-DQEQYIIPLSQEAGVKVLLSDQRNI-PFPFTHGFTV-QPGVSASAGI--RQLVIK-
RID-PFSNGSCYSEANS----HKRYSVQGCMSSCLANNQFKVCNCEGKFRAKG----RPC
--MTEPEVKCLNNISKKYENG--GSKSCPQ-PCTHYSFRRT-ISQTQW--SD--YEKTFQ
RLVRKSDRGFANKMNDARKNFLRVKLYYEELNRETITYSLSYPVENLLGDVGGQLGLWIG
VSVITCAEFLKLLVDL-AYLASKMSKTKTQVQDLNMQ-------
>NeNac14
--------------MS-RSGPSVRALLRDFSDR-TSCHGIGQINGSHS-PTWRIFWLLTF
LAGLGMVLFQCITLLGIYLDKPTATSVDVTYD-EV--TNFPAVTICNLNMIKKNLANFTQ
SKKIFSSAF-LGSKMETVLKDRLSMDSNDGSNSVSL--DDTSMDDKDLIEA-------GH
EFDELFRCV-W--NGFTCNKMKFWRRFWHWRYGN-CYIFNQLLAHLTSSKPGPMYGLTLD
LFI-DQEQYLIPLSQEAGVKVLLSDQRNV-PFPFTDGFSV-QPGVSASVGI--RKLVINR
I--DPFNNGSCYSLEKENSKYK-SYSVQGCMSSCLANSEFSICNCTKFRVKG-----RPC
--MSESEVKCLNTVNKMYEKGTLGTRKCPQ-PCSHFSFRRT-ISQSQW--SE--YEQTFQ
KMVMKSFDKKMRDASVLRQNFLRVKLFYEELNTEAITYSRSYTTESFLGDVGGQLGLWIG
VSVITCAEFFKLLIDV--VWYLARKHGGPKKTVRDLNMN-----
>NeNac15
--------------AD-QPRPSVRALVRDFVDR-TTCHGIGQIQS----PLWRVFWVVTF
VAGLGMVVHQGVTLFGTFLDRPTSTTIDMTYA-PA--MDFPAVTICNLNAIRKDHLSQFP
DADVLLEAS-TPSVTVFLGKDVESFIKQHSEAGPNV--TLDPELAFKDEIFLQ---MAGH
GFEELVGCT-W-NN---C-NLKYWRPFWN-FRGN-CYTFNQIKPLTL-SNTGPNYGLTLD
LFI-NQEQYIAPYTQEAGVRILLSDQNQI-PFPDSDGFTV-SPSSSSAVGI--KKIFIT-
RID-PFNNGSCYKGLEESIYKS-VYSVQGCMNSCLANKQREMCNCTDMMT-------GLC
--QQIEAWRCLMMYQEGGLKL--EK--CPQ-PCTQNVFSRS-MSHAHW--AE--KKALSK
FIPNNGNGSSVDPNELISHNILRVKIYFEELNMETITYKRNYPVESFLGDVGGQLGLWIG
VSVITCAEFAKLLIDLVLVAKKMNRDKVQSVCIGRGN-------
>TadNac2_QEP99389.1
---------MDTHPWQ-RPRSKSINLEKKFAER-TTCHGLGHIVQDVP-KVRRYLWSIVT
LAASVGCMIGCIQLLQYVLSFPTNIDIEIIHQ-DS--LIFPAVTICNFNQLTKTALSEED
NRHLQ-TFL-RIYHRKGAINKKDLE-------LATS--YFRNKTGVDFQNLTQ---DLGH
RKDDIISCL-W--DDQVCGE--NFTTIFT-IYGN-CYTFNSKEGMLSQRGKGSAHGLRLV
LNI-EQYKY-KSYSPDAGIRFAVHSTADL-PEMDAEGMSI-PPGMHAYASI--GADVIE-
GLPKPW--GQCGSQ------KKYHYSVSSCRREKEIDFILQRCGC---EPHHRNL--TPC
--SPEIMLECVSSSNPVSVGI--NASVCPV-ACVQTEYNVE-VSYALI--PS--VVNDIS
DQYNVTLNLTMSKLEFIRENFAFLDVYYKDLYFKTIQKQAS-GFVAFLSDIGGQLGLFVG
GSFLTMFEFFEYIYDK-CQQTKRSKRMQSIREKRRPESMASSTS
>TadNac3_QEP99390.1
-STKDQSQ--DGDFFS-QRQSSLNISYQDFAKR-TSCHGISHVFDETP-KLRRLSWVFLT
LAMATICIIQCADRMIYLISNPTKIVIKNE---IPPRIRFPAVTICNFNRFRNSTINESN
YYRLQYLLR--------LMNAPQAPSKRSEFSFRNDLVNYSRNTLDLLSKV-------GI
QRQILIYCN-W--DNHSCAE--NFTLTYT-KYGN-CFLFNGNEALYQ-KRIGRSHGLRLA
FNV-EADQYTMNPEPDVGIKFRIHEPDEP-ADIEAQGVAI-PPGYHAYVRL----KYNEA
KLRKPI--GKCDSRPQYYD----RYTRSGCKLECKTNKSIEVCGCRALYM-PGSA--PFC
--TAHQINQCMTNNIEEINNS---SCYCPT-ACLWTSYDPA-VSYSMT--PTETFGLNLD
EVRVLN----SSISRYMRKNYIFLDIFFERLRYNTAIQELGYTFNAFLSDIGGQLGLFIG
ASVLTMLEIGEYFLTK--LKNLCKIKRPTSQNEYEIAPASPNTT
>TadNac4_QEP99391.1
------------------MAKEDLSMEEKFAST-TSCHGISHVYNDSG-RLPRMIWLILT
IAATAVCISQCIIIIYDASQLPTRITFSDV---SANSTVFPSITICNTDNSPRDALPESD
LKYLSILLH---------TQSTENAYNETQVQEAARYFIKKYGDKFDYENYIR---TSSA
KLENMLLCQ-W--MNRPCLS--DFTSIVT-DYGN-CFTFNPDLPLKNQTVPGEVYGLRLA
FNI-GQYKYPDLDRPDAGIRFTIHYHKEP-PNLLAKSIIA-PVGSHTYVSF---TRTYHK
KLEKPW--GECGSRKLFHE----FYSHVACIDEVSAIYASTLCNC-SGAFGPYGV----C
--DSVKFITCIVPILAKARVQANEIAACPV-ACETYTYPTV-ISYGNL-APISSSGIIRD
WIKDPN----YSTANFVRDNILYLDIYYSDLHTNAIEQKRATGFAEVLSNIGGQMGLFIG
ASIITIAEILQYLIRI--FYNKSFNSKEDLNLEQNRKSSSV---
>TadNac5_QEP99392.1
----------NPSDDSDDSNSLASFDLEEHFANVTSCHGMIHIFHKTS-FLRRYVWGIAT
FAAFTACIIGCINLLHNLLSHPTNISVKIHHT-NK--MLFPTVTLCNFNQFSRTLISHKD
IRHLDTVLS---------AYNHDHTIPKEDLKEAEDYFKSKIHGHFDFSQYNQ---ELGL
QKEDLLSCT-W--NGEKCSK--NFSRVFT-SYGN-CYTFNGNHPLLNQHGRGAAHGLSLI
LNI-EQYKYPEMVAPNVGIRCSIHYYKSL-PRMESQGIAI-PPGAHAYAAIPGTEVTNYQ
K--KPW--GQCGEKKKYYK----YYSMSACLDETLFAETT--CQC---RRLPGNE--KAC
--TPIQMLECLIPAMSRYREQDRNLSSCPE-VCERVEYVPQ-VSYAKI--PAKIYNLHQG
GIVDNS----TSVKQFIRDNLVFLDIFFKNLYNTTTTQARDASFSQFLSNVGGQIGLFIG
GSFLTLLEIVEYIFDK--LAQQRSRRYASSMIVPKTSYHNGNAN
>TadNac6_QEP99393.1
-----------------MMAKGKIDHDERFATT-TSYHGVAHIYSNNS-KKTKSIWIILV
ILATAICISQCVIIIYNASLLPTRMVIRKRLM-NS--SVFPSVTICNTNDFDYTGLPAND
LNHLSSIVN-------------AIYGYTPASAADDAIQYFVQKHGDDFNNYTR---MAGH
KLKNMLSCT-W--MGEPC--VNDFTNIIS-NGGS-CFTFNPAIPLKNQTVSGNINGLRLI
LNV-EQYKYSPFSAPDAGIRFTINYYKQP-PNFISKPYYA-PTGFHTYVPI----TLHRD
KLTKPW--GECGELLKDHS----YYSRDACLTEYASELAALTCNC---SSGQTAT--NSC
--NGAKFLTCIIPSSRMSLSQ---LSVCPI-ACETYSYPTE-ISQSSL------PVINIS
TILGKAPSLPYSVSEFIRDNIVYLDIYYSDLRVTETEQQEDTGFSKVLSEIGGQLGLCIG
ASVITLCEIIQYLIGK--FFTSEKKRQNTTSPLFYNRNSPDADA
>TadNac7_QEP99394.1
-----------------MDEEKISEE-ERFATT-TSYHGWAHIYGNNG-RMTKIIWMILV
ILATAACISQCIIIIYNASKLPTRMVIRKQLM-NT--SIFPSVTLCNTNDYDRSALPAAD
LYHQSALVK-----------AIYGSGDPNKTNAAINYFDKKFGGNFQFENLTR---VAGH
KLSNMLSCT-W--MEQPC--ATDFVNIIT-DGGS-CFTFNPNLSLKNQTVSGNSNGLRLI
LNV-EQYKYSGFAQPDAGIRFTTHYYKQT-PNFISKSYYA-PTGFHTYVPI-TLQHDKR-
-LKKPW--GQCGEELVYNS----FYSRDACLSEYAGRLASYICNC---FEPQIAS--NPC
--NGTQFLTCITPLASKFRQDLSQLSICPI-ACETYSYPTE-ISQSALFAPLIN---VSG
IIANAKPNQSYFAADFIRDNIVYLDIYYSDLHLTQTLQEEDTGFSKIISELGGQLGICIG
ASALTICEIVQYLIKK-CASNKKSKDKSSTNTISLGHDKKPFET
>TadNac8_QEP99395.1
-SHQDEVD--QDNPEP-RNRFDLDFRWRNFPFS-ASFHGIEHIYEGRY-GTRKILWILLV
AATMIACFVFIFIQIAHYSAFHTTTKSTLVYE-KQ--LAFPAVTICNYNSFRRSAVTAND
LIHMAYLVK-AYRLNQGVVSDFIGEKERQKLINYWKKYDATHAKKFNYQLFVE---RVGY
HASQMISCH-F--RGLKCPK--NFSNVLT-SYGN-CITFNGNPKLYQ-KNPGAHQGLELL
INI-QEYEYGSHSRPDIGIKFVIHERHYP-PDVTSQGKAV-GPGSHAYASV--KYKTISN
-LPSPY--GHCGSKKAFYK----KYTYAGCQISCKTEYVQKKCGCRAPDMPGQNV-IPVC
--SPQKMIECVSP--RTINDK----VICPI-PCHIVHFDTT-ISYAKI--PNP-AKDLTE
KINKTAVDPDIDPTLYISQNYILLNVFFDDLYYEKTVSTPVYTFTSLLGNIGGQLGLFVG
ASVLTLVEIIEFG-----FYRSRIRSDKQNLRKSISRSREVTAT
>TadNac9_QEP99396.1
---------------TANNDIQSTNLEKDFANA-TSYHGFGQFYQTTH--YRRYFWMLLT
VVATSACILQSSRIVIAAFQYPTKITSKVRYS-NS--SVFPAVTICNSNYLDKTKMDPDI
LAVVNSVFS---------NYNRSALDLVNLGLTPEIIAARFGQHGFFARAF-------GF
KLKDIIECT-Y--HNFNCLN--SFTEVVEPNFL--CYQFNANSSFHRQVGRGPSFGLQLV
LDA-EQYKYTLFFRYQAGFIIAIHDQFET-SSMTINEISV-GVGRYTSISL--HQTLIEK
YLKPRW--GECDDQEAFYR----KYTREACKQEKESLYVMNLCKCRKEVSESTVN-YTIC
--TTFDTITCVIPDLASRNYR--ISNSCKI-ACARKLFPKT-ISSSSI----GTRLDLST
KLAYLP--SSYTVQDYIRDNIVQLDVFFSDLAHTTVQQEQDITPEEVLSNIGGQLGLFIG
VSMLTVCEIVFYIFDKMQYWPQRRRNRQTTPVDFEMKKSKVNNN
>TadNac10_QEP99397.1
-PTKQLKV--MSQHNG-GISVRKKRLLARGFED-CGAQGISNMARAQT-TQARILWAILT
IAAISLCTVMAVDLIQKYYRFEYDVTLKISFK-PQ--LDFPVITICNLNPMLRRPIFKPL
YGRDFESVN-TSQQDATAATTVAANSQGGTAAGSTNENEISAELFNDQRMY-----ELGT
QASNFIKCT-F--KQKPCAN--NFSISFNYLYN--CFSFNTGKRIESVNYPGPLFGLQLY
LDI-NKNEYISREVPTAGVRIAVTPQGVR-PNPEDEGFDV-PPGALTSIGL--KMRNIS-
RLSRPYNKEGCLKNNKTNIYSD-RYSYKGCIKSCIASLQNKTCGCIRYFTSSTKG-LKVC
SLKNETEINCQSRLQNRFIAG--KINGCVR-ACNEQSFEAT-TSQAQF--PSEV---LLE
YFKRDLFQLRKTVTPFLRENLVAVNIYYEELNFETIEQTPRYSEIDLASDIGGVLGLWIG
ISVLTVFEFMEILVDSLLIFGKEKISRRNTITEFKAQLQASGLA
>TadNac1_XP_002114386.1
-SSPNAKD--SKFEIK-VKRDKVKDKFEDFALQ-TSCNGIIRIFGRGG-RVRHAVWFLLT
LTMTILCIITCVQRYDYLFTYPTNTAIN--YT-VSKKLKFPAVSVCNFNRFRFSSLEYGD
WHRIGYVNL-----FTTTDNNQIFTGLNGKTGKEWN--DYLKNISFELTQFLN-----VK
NQAEVFHCT-W--DGQPCIE--NFTRIYT-DYGS-CFTFNADAPILYQKRPGSRYGLKLI
LNI-EEEEYHLNPDPDIGIKFRVHNQFEP-PDINAEGIAV-PPGYHAYTKLLYTSDFLK-
---PPW--GNCGQKKKYFK----SYSRASCQLECLADSYRRRCDC---RYMPGSS--PIC
--SPEHIKKCVTKYLGLSTPE-NFTCNCPN-DCRIKSFNPH-VTYAEI--PLRQYGLNED
FLKYNN----ISMGEYIRDNYVFLDLFYDDLSYTTFKEKKAYDVNQFISDIGGQLGLFLG
GSFLTFWEIFEWSFLV--IYKKGRRTRRRFNSTPEDTERLL---
>TadNac11_XP_002114391.1
-ENP------RKVSNG-QTDIVSFDLEENFATS-TTCHGVAHIFKGS----RRSMWFGIT
LVSTIACLVQCCIIVYDASLYPTRVNIKVKYN-TQ--SLFPSVTLCNTNLI--ASIDNTR
EELKYAMLL-YRHYYAKNQITHQEL-------QSAE--NYFNRVYGKNFEYVA---RYRF
KAEDMISCQ-W--G---CSA--NFSQVIT-DYGT-CYTFNSGYPLLYQTISGSSHGLRLA
INV-QQYVYPTLPTPDAGIRLSVHHYNEI-ANMGSRGVFV-PPGMHGYIAI---TDHVLS
NLGPPW--GECGQK------NQYYYSRSACRREFEANLAAQQCNC------SQQA-----
--------TVNTENKKTLNSF------CPY-PCQQTEYPII-LSYAGIATNANGLANLLD
SVKNDPKYPNYTSEAFIRENLIYLDVYFRELITSTTTESKATGYAQVLSDVGGQLGLFIG
ASIITLCEIITYLCDR-CRKKREKREKKDLQTETKPNKNNDFVF
>ENac7_Pdumerilii_AWC68059.1
-------------------------------------MAGKRVLKSKS-NIAHLFWLLVC
LAAIAMFCMQMAEVLQRYFSYPKKVTVEVI-P-AQ--VPFPAVSLCNMDVH----VLNTL
NRKFIEDDN-DFVREYMKLSAKYGPLWYKYQGKYPLAFQEVFTYSANIHIV-----SSAA
QLDEFVSCY-F-GE---CTN--DFTLFFDPYYF--CFTYNMADPGQATSSGGIENGWSSV
LYS-GSLDR-NKDSANEGVRVVIHPPGTI-PFPLTEGFDV-PPGFSASFGI--RPRQIK-
RIGPPH--GNCITGDSSS-----QYRVLSCQKTCLQRYIINSCGCQTPDVPDLKA--TPC
RNATTDASDCLHLY-DRIQCV--RSTGCFP-QCDEISYDVS-YSLSKW--PDI-IEGFRE
RFLNTPMSYREDNREKTMQDFARLNVYIADSNVIVTQEMEDYPTTQLLSDIVGQLGLWIG
ICILAVILHVECSSAI--LG------------------------
>ENac4_Pdumerilii_AWC68056.1
-NHSPRPL--KPVRPN-RKTMDVHRVFREFADS-TSMHGVPRIINARS-LAARVFWSITC
ICAFGIFLWQCVILLQRFYSYPKKVNVEVV-Q-RP--VRFPSVSFCNTDHLKRLEEMLLE
SDTHFMKFK-EAYAFWDSSSFFFQPYLQHVKPYEKA--MTHMLAAYSRLGLVDLASQGGI
EMRDFINCR-F--MGEPC----DFVKFFD-PYFF-CFTFDPILSSKTTRLQGAEYGLTII
LFTGSKSEYVIEAASGRGARVLVHSPGTA-PRPASSGFDA-PPEFSVSLGV---RARENV
RIDKPW--GNCSGNMDSKF----KYTLEDCQNTCLQRNIMQKCGCISLTL-PTIYDMEKC
---AKIMMDCRKEVYENLTMK--CG--CFP-PCNDIIYEAS-YSLSTI--PEQT---FLS
SLAEPKKKLLNKKDGRIRGYIGRINVFIADSNVVKTTEAPDYEAIRLISDIGGQLGLWIG
ISVMTLFEVMQLTCDI-CFLSASGRKSRDRRRARPTRVDRVADR
>MIP_Pdumerilii_AWC68057.1
--------------------MALRALMQEFAGG-TTMHGIPKAI-------RRIFWSIVC
ICAATMFCVQFAQLISKFYAFPKKVTIEIV-P-AM--VPFPAISLCNMDIMVLNTLNSIF
KNADPFINA-YMMTVAKYHPMFVRNDTDMKIFQTIL--TRTLIATNVDRHLVQ---KAGV
PFKEFITCR-Y-GG---C-NSEEFTQFFD-PYYY-CFTYTALMYADTTLAEGLENGWSTV
VLT-GSLDQ-NDEASNEGVRLVIHPPHTE-PFPHTEGFDV-PPGFSVSLGV---KARLNL
RIGPPH--GNCSHDP--------EYRLISCQKKCLQREIVKECGCKEISHEKYDN--KYC
TQDDVGATPCFQVY-DRFLCV--QNTKCFP-PCREVSYDVT-YSLSKW--PAESEEAYVD
IFETEA-YFDMSNRKRAMKDFARLNVYIADSNVLKTEESQDYTQSQLLSDIGGQLGLWVG
ISVITLAEVLELIIDL-CRTFNKRNKYSAPNDEPVPNCRSCRLY
>ENaC6_Pdumerilii_AWC68058.1
------MVLTLLLNLRFKSKMALRDVLGNFAVS-TTMHGVPKVINAKS-AMARLFWSIVC
LAAGSMFCLQMSEVLTRYYSYPKKVTVEVV----PTPVPFPSISICNMDVHILNTLNAAF
LRDNAFINS-------YMYNVLFWKYQDAHPEVFQEVFSRTTFSAEDIIAL-------AA
QLDGFVNCH-Y--AGHRCNKSRDFLRFFDPYYF--CFTYKAPSELDDSLSEGIENGWSSI
LLSGSIRMLPGHESASEGVRVVIHPPNTE-PYPFTEGYDV-PPGFSASFGI-KPRRNIR-
-IGPPH--GNCTNKNPFTE----RYRLISCQRMCLQSAIIKSCNCSDVGPLNHMD-VPLC
RSSEDDATDCLAKLTKNTTQM--EECQCFP-PCDEVAYDVS-YSLSKW--PDV-IEGFNE
RFNNSEKGKYELFAKYFNKNFARLNVYIADSNVVKTQESADYTRNQLVSDIGGQLGLWVG
ISVITLTEVLELLSDL--VYSRISRDKTYRNNNMNHHHNIIPLK
>NeNac16
-NVRLNEE--QEAKKK-NVLKESKEAIKEFSFE-TTAHGFARAASSYS-RLARSLWILLL
LVAFSFCFYHNSVSIGKYFNFPAKTDVRFSFS-----IKYPAITLCNINNLKKSSFFVKT
VVKELNKTR-DAFGDTSNKRRENLERVLY---------FMSGYKEEQVKDF-------GH
QAKDMIACNRW--AQYPC--YRNFTWFYDQIHGN-CYTFNASEPVYI-EDAGHRHGLHLT
LFV-EAEEYWSYLSDSLGFVISIHDREQL-PFPAETGYFI-SPGMATSVAL-QSKVLKR-
-LPWPYDHKECETGVTPSNT---IYSEEGCRKSCVARMMLDKCKCVLYRLK------PSC
NPFNKTQGSCIEDVLRSRSKE-SMSSNCPP-ACREDVFTTL-MSSSVW--PTRS---VLN
TLPQGS-QAVVTNLSSARENMAHVMVYFPTLMQESIVQKPAYQIESLLGDIGGQMGLFIG
ISVLTLVEFIALLWDLIAVILKNKKTSAPDGEKP----------
>Aurelia1
----------------------MAAKWTEFSES-TTVHGLKFINSGYS-FKRRVVWSLLV
LAGAVFLSMQFAESLKKFFEYRVNTVVHMS---NDGNTKFPAITICNQNALKKSELEKHK
NDPQIQKLL-QKTQTYMRLSQNSNEV------------TNFSNVRITGRNIYF---KYGH
NMENITNCR-----RTICAE--DFVRTLT-YSGL-CYTLNSSKTIYS-SMSGRFAAVRII
LSV-QVDEYAAGKNPSAGITVMVHDQLDH-PVADTNGMLI-GPGVHAFIGF--KKQKLTS
KSP--Y-ESKCNNKQEIDV----PYSRLGCIRKCQEEFVIERCKCRDITS-PASV--PLC
--DMDQTFTCAIPFQKRKNQQ------CPF-ACKSVEYIST-LSYAPY--PSDLREIAIK
ELERENEENIKERIISLRKNRILLDIFYNQMDYLTIKQVPASTFGGVIGEIGGLLGISLG
ASFLTVIEVVDFIVVYIIKISTKKEKTEVANTEEHDLKTAAI--
>Aurelia2
-PGIPEKA--YQMEKR-RKKKRTKEHFNTFIGD-STLHGLHFCFDKKH-LIRRIIWTLIL
IASLVYVGEKIYASIQQYFAYPMSTTTTIGYE-PS--LNIPAISVCNNNDFKKSLFSGTA
LERRFQKTS----------------------------EEKLNGTEYRKIVT-----NSNH
RLADMLTCN-F-NE------NSHFTPYWD-NTGQ-CFTFNS-AKILSVNRTGPKQSISME
FNI-EHYDY--YDKEHAGLKIILHGQDET-PVKTA-GILL-SPGTATYIEI-AKRKRKN-
-LKLPY-KTACGSKPKHFD----TYSQHLCWLDSLTTYVVERCGCIDAFM-PGKY--KVC
--GVDRLINCTWNEWTNFDKF--HLYDCPI-SCEIEEFTTK-QSYAMY--PSNP---IAD
MYAAQYTGSKMENRIFIRENFLMFKIFYGELSYELVEQIPNYDLGALLGDIGGQLGLFLG
SSLLTYVEFFDCLLMV--IYTKYFE-------------------
>Aurelia3
-TRYLADM--DNQRKG-LGKIRRKRQIARFIAK-STLHGLRHCFDKKS-YLRRAIWTVLL
LSAVGLFVQKVYESTMHYFSFPFSTMKTVQYQ-DS--IQFPAVSLCNLNDIRNSVMNGTK
LDKILKHGE-----------------------------QNVSLSGDEYRNTIR---RANH
KLKDMYKCSIL---DQDC--ADDFIDFNK-DQGD-CFTFNHGQPILFFNKTGPNHALELT
INI-EEYEY-YVQSDYSGIQLILHGQDET-PVKMQ-GVML-SPGFSTYVQV--KKRKIK-
NLPYPY-KSNCGSKKKYFN----EYSKHLCWLEMLTDHVIKECGCKEWFM-PGGY--RVC
--SLNESNICMWPAWAAFDKY--NKYDCPL-PCVMYTYTPK-MSLSQF------HDHHAE
DIANELTGNKKQRTKAVKGTFLKAVIYYGELSYEYMEQVPSYDKLDLLADVGGQLGLFLG
SSLLTYVEFLDCLAMI--VYTRFHTP------------------
>Aurelia4
-ADAEKKD--MEKERD-IRKKKTAEHFNELVSN-STLHGLHFCFDKRH-FIRRICWTLLI
LLALGLLVQKLYESTRHFFSYPFSTTTTIKYQ-DN--MLFPAVSFCNLNDFRYSVIKGTK
LHNAILGKG-----------------------------DFFALDGKEYAGTIR---KANH
RLEDMYSCR-I--KNMPC--VKNFTEFNH-NQGD-CFTFNSGHNLITVNNTGLKHALEMT
INI-EHHDY-FNDTHGSGLHMILHGQDET-PVKMQ-GVIL-SPGFKTYIEV--KKRKVKN
-LPHPY-KTNCGKLNKYFS----GYSMHLCWLEKLTDHVIKECGCKDWFMPGDHK---VC
--SLNQSNNCMWKKWENFDKY--KQFSCPL-PCVIDTYYPM-LSTSTF--PANS---LAD
SLAKDHTGTTLEKRSWIRDNYLSVVVYYGDLSYESMEQVPSYDLMVLLGDIGGQLGLFLG
ASILTYVEFLDCIAMM--IYTRFFEFKKKPAYV-----------
>Aurelia5
---------------M-KEEFSLKTLVKNYAEN-ATTHGIAAIYQTKW-TFTKIVASLAL
LTFVGFMTMSVHSTFQSFFEYKVFTNVEIK---DYKKIPFPSVTICRNNIASRSFMSDAF
LNEILQKVE-DIKKGHISL-------------SDVD--AFIDNATFAMMENSN---KTAS
KYPPMILCM-Y-AS---C--TRDFGPTF--PFGSRCYTFHGEDIVYYQRGGGPDFGLKLI
LYV-NQSDY-LGTENGAGFTVYVHAAKTL-PFMGINGISV-SPGFYTKIAL---RLTET-
-ISKPYHPTNCSNGIN-------DYSQLSCQMSCLFHSVYKNCGYTVIFE-HKTT--PMT
---TLSMLHCRSAIMKAVLLG-KVPTLCPR-ACKEVAYEPV-VSHSKW--PVDM---IYK
ALTKYALDPENLTDDFVAQNFLKISVYYDEMYSKRYVEKEMMQMVDLVSNIGGHLGFWTG
SSVYSVIEWIGFLFAL-VLLFTAKSTTSSPEEPCEEDNKKDRNG
>Aurelia6
-----KSK--ENWSEQ-NMTDKNQKSLKRFSET-ATIHGLYKIGHSEG-LLRITVWGTIF
LFLVGMALLTITLIFLDFFTNKFYTELETKTQ-GS--MEFPSVTICHANNF--RLSAFEG
AKTQIEGLL-KSTKEKSLGQKGIIP-------AMKSDVFLNLTAAFTNSSIIS---ATKW
NFED--WCH-F-SY---CPD--DFKDFFYHLNGF-CKTIDFGGKKKQV-APGIPFGLSLK
LFIDQQDKVPLLSDNGAGALLMVHSRNVY-PNPFAQGILL-PTGKEAFIST--KKLAFK-
RLKSPY-KSNCIDGKGHQIYPG-KYNVINCQYSCHVRNMMEKCGYIAYYHKPTVK--QQT
-YNLSQVTKCMSNII--------NENNCPA-PCDEEKLATS-ISYTQWPNPA--MKYYQS
LIANFT--KRTITESEVYQNVLSVKVFFDELSYEVISERPANQWPQLFSSIGGQMGLWIG
ASIFSLVEVIMFLLKI--CVKTINGVGPENNEEQTCDLKTRK--
>Aurelia7
-FEEKKQQ--AFEEET-KQREAEATAFNKFAET-TSLHGVGRIKT----QVGKISWGVLL
VGFLIFLSIMLYNVFTSYMSNNIYIVREKIQV-DK--MVFPSISFCPTALIRKSGLSKQS
MLIPMVFLM-YKGKEHLVDV------------NKLR--IANLLSHEDLFKSIK---NVTT
DGDTLFKCR-F---GTPC--PREFQETPVSFEGV-CFKFNPTGNFTQV-GEGSYYGLSII
LFI-NQDAF-SGFDVGSGMKLVIQSHETF-PFPLENGILI-SPGYYNRIIL--QKQAYK-
RLPPPY-PSRCRSSGTI------IYTPRNCKRSCFVRYAEKACNGTVYYSGKKRK--P--
-PLNKTELMCFKQIEAAWPQN---AKDCPL-QCYEETYFPM-VTQSMW--PS--ALPYYK
KIFASSINPTTMTDDYVYKNFMKLNIFFSELAYEKVTEMPEWTGQKLVSDIGGQMGIWIG
ASLFSVLELIIFLFYM-VYYRPKKNVQAMPTCVNMIDVKTAPNA
>Aurelia8
-EKGKSND--EAGITP-SISIEGSDDLRDYLRS-TTTHGLGRIYAAKN-IYIRLFWTVIF
LVVFGLLTRAVVKLIIKTTTKDVITKVQSKFH-TS--MPFPAVTICNNNPFRKSKISEFN
INPPNSTSG---------------YFRKAAEAELKLAIRLGKLNASELYKI-------GH
PIGTFLMCF-F---GDFC--TKDFYRHSSPLSGN-CYTFNPRNRIQ--KQADPEAGLSMA
VNV-NQDEYFGWKFSSAGAKVAIHHPDE--PFSETKALFL-APGTLTDIKI-EKRVLIR-
-QPDPY-PDKCVKTMEKTGIPI-RYTTELCQLYCYLENQHKHCGYVPSTKTKFKF--KVA
--TNVSQVSCLI---KYYKGG--VKCSCFP-PCHEEQFRLT-ATHSTW--PTKNAAEVLA
NLKLAY-NKSKYFKNWTERNVMAMEIYFKDFTVETIEQKPAYSWDDFASDLGGQLGLWIG
ASVFSAFEFGSFIANL--IYCTFWRKEKFSIEDRFAKEMADMKP
>Aurelia9
---------ASDKEREENTGVNSQSITKEFFES-STIHGLSPMYGAKN-IYTRIFWITVF
TASFSLLTWQVAKLITKIYKYETVTNIQSTLL-DY--MEFPAVTLCNVNSFRQSQLDKLD
LSFMQRLDK-------------TLEGEQTKIFRVQVSRMLGKMPDKELYDL-------GH
SNESFLLCS-F--SDKKC--GQDFRTIMDPSIGN-CFQFGDKTKAQ--NQSGPESGLSLL
VNV-NQDDY-GDTDSSAGAILLIGQFGMI-IDSENRGILL-APGTLAKIKI--EKKLIKR
-LPKPY-PDECVEVHFKDPL---PYSSELCKTFCFVRLQMELCGSSHIVIVEKSN---IT
FGNATEEYKCLRQSTRKYNKG--KLKDCRP-ACHEERFHVK-YSSAMW--PSH-SKQLLQ
NLQSNY-KAQKSYSNWTTKNLIKLEVYFEDFTVETIEQRPAYGWEEFLSDLGGQAGLWIG
ASVFSWLEISSLLIYF--LCSRPRQKREVGDDLEKNPTAELCAV
>Aurelia10
-NGNAEET--KESPEN-EAKTIVKQIFTRFTKE-STLHGFRFIFTKTF-YIRRFIWFVIT
VTMAAMFLKELTDSIALFFQHPFSTTSTIEYK-NN--LTFPAISFCNLNDFRFSKINGTN
LGKVFLADK--------------------RRSLKRKNLNLDMDGARRMEEA-------SH
HIKDMFSCI-W---AVTC--HTNITTFYG-INGQ-CYTFNP-HPLLKLNETGLFHAFELQ
LDL-ETHEY-LKDIQEGGVRVYIHDQEET-PFSSA-GFAV-PPGFKTFVSL--SVQEIEN
-LPPPY-TTQCGARPNHYP----GYRKSKCYLEELSKYVTRKCNCRGRFMPDVAY--PLC
--SLKQTLNCLQPTIRTFDHR--AGGACPE-DCHTTQYTSQ-LSYXCY--PEDCTTQYTS
QLSYARNLTYTELETVIRDNIVYLIFFFPELRVEKVKQKATYDFYKLVGDVGGQLGLMLG
ASVLTLVEFIDLIAFIVYQILRLRKKKEETEQLKMREVNGNGAR
>Aurelia11
-----------MMEAD-TEDETVQNVVQKYFYQ-TTTHGIPAVYGG---KIKKAIWSIIF
LFLLVLLLFNVTHLLREFFSYPVYQRVRDV---RPIEVPFPSITICAASDYSKSSVSEET
LDNIRVLAT--QIKNGELGVESFGEWRNTIEQDHLKLIEFEHKTKSEFRPM---------
----LL-CT-F---STRC--SSDFKLTFPSNEL--CHTFNHKERLYYQRGNGPLFGLSMI
LYV-NQSDYIMGFDNGIGLTVYIHSPNTH-PFFGVHGISV-PPGYSSNIAM---HKIVSS
RLPPPY-SSGCHDQDEIIPG---DYTLMGCEISCQYHYIYTKCGYFMSFMPPDKY--PRN
KSSDRSVIKCRNRILKEFFQH--GFQNCPA-PCEEEVYHRI-VSMTKW--PAL-DMPLYR
IVFAKSLTADELTSEYIRNNFLQIRVYFDELAYKHVYEQCKISVAELYSNLGGQLGLWIG
YSFFSIIELFAMLSTA--AYFLFRKCCETVENGGKSPAELIDEN
>Aurelia12
---------------------MEPKDFEEEVES-LTIHGLPKILNATS-WRRRLVWSVLF
AVTVLFYLYFTLDVIKMFRSNEIYVTRTTKTA-EN--MSLPTMTFCNTNLM--TPFLDAS
QSAAYQQLP-----------------------------ENCSQTNQSYFRT-------DK
NREYFMNCKTF-LASYATAISHRLIKFPKDYLAPMCFRLNMNLSLIQ-YSESLREGLRMY
LFF-NASEKAIEMDERKGIYLDVHDPKEM-HFQ---GVSL-PTGFYTHVTV-RKTKITR-
-LRSPF-PSKCTDTVAHEIYRE-HYSRATCFYNCMAHECYNSCGDVLKLMPPQRY-PPVG
NKTGNKRLECYFECTDAINIK-RCD--CPL-PCYETKYETK-VDREPW--PQPW---FLK
PVLAKVVSVNDVTEELVKKHLIMLNVYYDELSTTEIEEKQLYTFSKIVSDLGGQMGMFLG
ASFISLIEITCLVGSMIMCWKKPRKAVKSISIHPDQAK------
>Aurelia13
------------------------------MDN-LTIHGFPRIFNSKS-FLGRALWALIF
TSSCAFLLFELIKSVEKYKKRDVITKVITS---RNATLQFPTLTFCDSDKE--SNSNIKK
FPQSCPKYL------------------------KNQ--TGDKSFKYGCKLFFA-------
NLNS---CI-F--MSDQC----GFPAAMNNPYA--CYSFNRNGALFQ-KREERIYGLELL
LFK----NFPLRWQEHKGLLLYIHPSPVF-SFTLEDTVLL-TPGFYTEISL---QKKVYQ
RLEAPY-ASKCSSKTKFNLLE--GYTVKNCVTSCLLHEMYQKCGFEYPKVPPDLR-----
--SPEKLGGCWKNVYSTIDCG------CPT-PCYEEKYITK-VTNMPF------EALFTP
GMRKAIMPLKQATLETFKQNIIRLSVFYDNFVTETEIEQPLYEVGSLLGDFGGLMGLLIG
ASVISLLEVLWLIVTS--LFERLTRSQVDTSSSKNNEI------
>Aurelia14
------------------------MDLKTSAEN-VTMHGFARISITKS-KILKSIWLISI
LFFSGMLIYQVQEIVSKFFQHPSVMKHETLIS-SK--MQFPSVTICASSVS-KPKVMAFG
NETMIQESF-EMAKQNGDMELGIVTFASNILNNVIKTAENLKNLSFNRSAF---------
----MM-CA-F-GI---C----NFSRDFKDIVVESCYNYNSDGKYYQ-QRVGQEEGLSMM
LFL-DVDNAPLSSKLGDGVELLLQHHMEY-PFPSLGSVLA-PVGHLSRIDI-RKSETVR-
-MKHPY-PSDCTYGEGILLYPG-EYTILNCQESCLAYKAAASCDTLMTFLPANLK-KNLS
--KATEVNDCWVKIFEKLNAN-GFKSNCKL-PCYEIHFHKS-VSYSKW--PST-DIPFYR
SVFSKAFNESIMTEEFIRRNFLRVNIFFGSMSSKRITEEKKYTPEGVISDVGGQMGIWIG
ASMFSLMELIYLFAQFLHVFSPRKKNEDLTFENTQKSSF-----
>Aurelia15
-KEPKISS--ILIDEN-GEEISSRSVVANYFQS-TTIHGITSIYSGKN-IFTKLCWLIVF
LSVFSLLIWQVYIISARLNKNEVLTMVENTAH-QS--MKFPAVTLCSTRPF-RKSFSLDE
YYKIRFSSK-TSNLS-----------------------------------------RYGL
TINEFLVCS-F--DQHQC-NKDDFFVTTSWSLGN-CFTLKANSSRVQ-KFLGQKHGFRLS
LNI-NQEKF-YASFPPVGVRVMIHGNENI-EFSADTAILV-SPGTMTSIQI--KKQYLE-
RLPSPF-PDHCIGIYEAMPSTT-RYSVGLCEFMCKIKEKMEHCNAINQLF-PTFD---YR
TPKTYEEFMCAYSEFEKLSNI--TRDNCPQ-PCKEQKYKLT-VSTAVW--PSND---YIC
SLLNTAIFEQNCSKEVIKDNILRLEVYFKDFAVESIKQSPAYGNDQFISDLGGNVGLWLG
ASVYSMFELGSLCISLLLKMKNVGKRKGGRKSFSSNQIVAKVEE
>Aurelia16
-DMESKRS--SAEEGD-RLLAENTEKIRQFAEK-ITLHGVPQIVNSKT-QKGKTTWAFMF
VVFIAVLCTMLQNVFKSYIGNDIYTVREKIQV-DK--MTFPSVSFCPTAFV--HTDSSNE
QQKNVNLVF-NASKNNEHLVDLNKLRM-----------ENVLSQRSAIKDI-------GK
AGDDTLKCK-F---GVSCNQ--DFEKVPVSVEGS-CYKFNPKGRLVQ-NGEGSRYGLTVK
LFL-NQSNS----DPYTGFLIVIHSHDDF-PYPLENGIFV-SPGTHTSIVI-SKQIVAR-
-LPHPY-PSKCSNQGIIYPG---AYTTRNCKRSCFLRYTAKFCRGTNYYSGKIQY-----
-SLNKTDLLCIKQIEAAWLEN--AKKKCPL-QCHEESFFPT-VSHSIW--PKQ-DLPLYE
QIFASATNLSTITDKYVHKNFLQISIFFNELAYEKVSEKREWTGQKLISDIGGQMGLWIG
ASVFSIIELLICLVI---FMKNGYR-------------------
>Aurelia17
-QSKERKV--TVIQVN-EEEITSKSIVSDYFQS-TTIHGIPSIYSGKN-IFMKLFWLIVF
LSVFALLVRQVYQISLRLKKNEVLTMVE--TAYQT--MKFPAVTLCTTLRFRRSFSFSFK
NGTIFRLPP-----------------------------FATTVNEFKFCSF---------
DQQK---CN-F---------SKDFSMTTTFSLGN-CFTFKATSSRKQ-KNLGQRNGLRLL
INM-NEDKFNFKLYSPVGVRVMIHGNENI-EFFAVTAILV-SPGTTTSIQI--KKKHFER
-LPSPF-PDHCISKRNEAKATA-SYSVHLCQFMCKVNEQMKYCKAVDSELFPNDK--YYR
THKTDKERNCVYHEFEQLPNK-TRDCNCRQ-PCKEQKYKTVSTAWPSY------NVRRIC
SLLPNN--TINSEHSCSKENIMRLEIYFKDFSVESIKQSPAYGNDQFIGDLGGSIGLWIG
ASVYSLFELMSLLILT--IRKTIQRCGRVEPFQTETMHGKAEEG
>Aurelia18
--------------TS-IQEPINKQNLQDEAGN-LSIHGIPNLITTAP-TSKKIFWLICC
CVTIGFFAYFTINIFQLHFRHETYLSTKAK---FSSHLKFPAVTFCDTNLN--TMYMKSD
VAFQHLPNN----------------------CTNINQSDFVTPRNREYFEW-------GC
TFMAMIKVNKF------------FTFFWP------CFTLNRNATLEQ-IEAGERNGIRAM
LFY-NEEYFPGEVDERQGLYVDIHDQAEH-KFQ---GIIL-PTGFHTHIVI-RKIKTIRK
K--KPF-ESDCYEDTNGYTKV--KHTMSNCLFACMAREVYKKCR-DLFRMTNATY--PKL
NNMTTEVEVCAKE--SQIKNQ---KINCRV-PCVQIDYETK-VTRNPW--PQS-QVEYLS
KILSDV-TKNQNRFELIKKHLIRLTIYYDELTETEITEKELYETAKIVSDLGGQMGMFMG
ASFLSLIELLVLAYTLFSWWIRPRNTADKSDQT-----------
>NeNaC17
------------------MPRSPKEVLKDFGET-TTAHGIGKLVGSKH-PIRKTVWLVLL
CVCFGYVIYQIKELCGQYKEHQITVMSH--AE-RKKEIPFPGVTVCNLNPVKSKIIEHNL
TELLKPSGP-NAIGQVE--------MRNKL-------MSMVMGMNATTRTEL------GH
QEKDFIGCY-W--LGQPC--------SFEQIFT--CFTFNSLHDLAV-TEAGDTEGLSLL
LNT-EQWDYG-AVSPSIGAIVDVHHPDDI-EVPAVRGITV-SPGQATSIGL-VLGSMYR-
-LDSPYSKTGCKST---IYKNK-IYSAEACYRGCLIAKSLEKCGCVRMQVGLTAQ---TC
DPFNKTLRKCIEEV-VDFNS-----CSCPP-ACREMKFEFS-ASTSVW--PS--EPWTFL
KEAYDS----NTSRSFARGNLLAVNIFFKDMSITIKTETFSYEFSNLVADVGGQLGLFVG
MSVLSIMEYWELLIDLGT--LLRRDTMRVAVASKPEPSTALHRK
>NeNac18
----------MSQNEE-KCRQTVSGLIWDFFGQ-TTAHGFGKIANAKS-RLRRMFWVCLV
MAAFGMFSLQIYDLLMIYLSRPTGTQIWMKHA-PS--IAFPAVTLCNFNIVRRSQITSEL
AGSFENFITYLKCRNFHPTTIPTTIPTTLPTTEPTTAPTTTLKTEELVEDMLM---EVGH
QFNDMLSCT-Y--RGIPC--ENLWSRFWHYRYGN-CYVFNSPKPILRSNKPGPASGLTLE
LNA-EQHEYVGQLSHEAGMRVLISTQGEM-PSPLEKGISV-SPGFSTATGI--RLTNILR
A--DPFNNKSCLSIDPENLYRKRSYSRTTCMDSCLAHKQVDMCGCLEYRFPNIDN-RTVC
DILDIDVIRCLNKVQSLYQDNKLGSEKCRP-PCNEEVFKLS-ISSARW--PTDD---YEA
HFLDEL----KEEKGFVDARAVKLQIFYEELNHEVIEEYRSYELVNFVSDIGGQLGLWIG
ISALTASEFIELLIVIALLLRKVTTPCYLDDITLTGDLKERRGA
>NeNac13
--------------MT-ESPTSVRGLVRDFSDR-TSCHGIGQINAPQP-FIWRVFWLLIF
LGGLGMVFYQCQSLLVLYLDKPTATTVDVTYS-PT--LNFPAVTICNLNAMKDSLSAFPE
AEGLLFDVL-YLLGDDELQDLAKGYANISIDTQLILEDLMVHTLAKSDQQKLE---RAGH
RFEELVRCS-W--NMFTC--MKYWRSFWHFRYGN-CYTFNQIIPLKS-SNTGPMYGLTLD
LYI-NQNQYITPFTQEAGVKVLLSDQSEI-TFPDSDGFSV-PPGYSAFIGL--RKRLITR
V--DPFKNGSCYNSIYQSAHRG-MYSIQGCMNSCLANKQRDNCNCTKFRVG------PNC
--KNATEMECLHNVSLHYLKGQLGLKRCPQ-PCT--------------------------
------------------KDFLRLNIYFQDLNLEMITYKEAYPAESFLGDVGGQLGLWIG
VSVITCAEFVKLMMDV-VVVMQKMKRSNKVQRVDKGREG-----
>NeNaC20
----------MEEKKE-----------QAFTGE---------------------------
-------------------------------------VSQPDPATLDKQTL---------
--------------------------------------KTEELVEDMLMEA-------GH
QFYDMLSCT-Y--RGIPC--ENLWSRFWHYRYGN-CYVFNSPKPILRSNKPGPASGLTLE
LNA-EQHEYVGQLSHEAGMRVLISTQGEM-PSPLEKGISV-SPGFSTTTGI--RMTNILR
A--DPFNNKSCLSIDPENLYKKRSYSRTTCMDSCLAHKQLDMCGCLEYRFPNIDN-RTVC
DILDDVINNCLFMVLPNHVASLLGVKRC---RCEGWDEAEKNSPRIKW------SDDTAH
FLDELK-----EDKGFVDARAVKLQIFYEELNHEVIEEYRSYELVNFVSDIGGQLGLWIG
ISALTASELVELLIVIALLLRKVTTPRYLDDITLTGDLGERRGA
>NeNaC19
-SHSNETK--KGEKDQ-TRCQSFTALLREFCGY-TSFGGLGRVPY----LLFRITWFFLF
MGAVAYASTQLYSLYEKYQDRPVNTVISLKHS-EK--LSFPSVAVCNFNILMQDTLSNVL
NMVKEQTST-TSHNVSTTSSPRPEDSVTKELEEMGF--ENPEQLSDEYSITIAKLSPSGH
QFDDMVKCT-W-RG---CKA--QWTSFWH-YRGN-CFVFNPRSRLHI-YRTGPLNGLQLQ
LNI-QQEEYIDQITKRAGAMIQVFPFGQM-PFPEERGTLV-APGFSTDIGL--EKMDIK-
RVD-PHNNGSCVTSINTNIFK--QYSKTACVLSCLAYHQMHECKCMEYR--PTDS---VC
DTLNSTIVECLFKLSRNELGS--TA--CGP-ACREEAYRLT-SSFAVW--PSQR---IID
NLFDGI---FNYSRSWFRDNYLEVNIFFKELNY-FIEESVAYELVNFLSDIGGQLGLWVG
VSVMTGAEVVELALLIFFVFCRKPRVTVNSEGDPEPNVLSNSQL
>NeNac21
--------------MG-KEKKKIVTKIKDFLGY-TTAHGFARLVESKN-PVQRAFWVLAC
LGAFVAFGLQVHKLFSKFNRKPVDTYITVKHE-MN--LEFPAVTICNLNPIRKKHLPESL
REYFKYSLG-DFSSVDSLLTKPLKGESLVNSTLGLV--RGLLSRYWRIAETLI---QSGH
QFLDMVECS-F--AGVSC--GYNWTQFWNHLYN--CFVFNTNNISYTSSIPGPSDGLLLR
LRI-EGEEYLGNFSTVSGVRVHISDRHEM-PFPGDKGFSV-SPGFETSVGM--RKVFIH-
-REDPFGNNSCISPVVRD-----NYSTIACRSSCVANLQKTMYGCESAYAITDEL--RIC
NALNTTVFRCIVKAEDSDGKL--TK--CAI-RCDENIYKLT-ISSAVFPSPS-----YQN
ISSQDL-KSDSGNEEQIRANLLSLRIFFEEHNYETIEQRKSYELIDFLSDIGGQMGMFVG
LSVLTCAELIELLALIIMLFNRDHKGAVGADTVTPVIELKKKPL
>NeNac22
----------MKQSANIEQDELATVVLEDFKSN-TTLHGLPHALNSTR-NWRKALWVCLT
LGSAAALVTQLTENWETLFSYEIVKFSTPKLH-EN--LTFPAVTICNENSLRKSKVINTS
LQEVYEYLR-----------------NKTIGNVTDEVLYYPLGMTKMFGED-------GH
DMRDMLTAS-W-NGTSQ-----DFQPYFYSKYGK-CFVFNGTTPARTTTLKGMGSGFEAL
LDI-QPEEYDLPNSSAIGLVVNIHDQHQD-PAIIDTGVSV-APGSRVDFAI----KLTQQ
KLPFPY-PSKCEKARPLTDR---VYSVSRCEEECRAKEMEDKCRCRFDLANDKDV--PYC
---TPRNTSCIMAVSNTHKKS------CPT-PCEENIYEVR-TSAAYH--PTD----YLK
QAARLYEASIRDFEQFYRKRAVYIRVYFESLTSDLIEEKATYELPSFLSDIGGSVGLFLG
CSFLTACEFLELFAVTVALFMKFFRNNNNVRDFRA---------
>NeNaC23
-VGDGESV--DQKKNK-DEKLTISQHFASLCSS-TTMHGISNVFSA---TLRKGIWSVVF
LCSFIFCAYEIGNNVRYYLTKPVNTVFKIDYV-DE--IKFPAVTICNNNPIRKSWAATTP
YLPVIMAYN----------------------ANPGEEAIPINWDAYNWTGF-----GFAH
LASEMITCK-W-KG---CSA--NFTLFLG---G--CYTFNIDQRLMV-TGTGMANALHLV
LNI-QQNEYIGNVRSGAGFRLLFREKHEP-PSTDRFVIAL-QPGTQTLIPL-TMKKLIS-
-LPEPF--GVCQEKNNKMFD---KYSVTACEFECRARLGGKLCGCREMYPSSIKT--PVC
--LPKAYRDCLNPLLVEISVN---NLGCKN-PCNKVTFVPR-MSYSQY--PANH---IAD
SMAMSM----NTTRDFVRDNFLEVEIYFEDIMVEIIEQQEAFSLTSLVGIIGGTLGVFIG
ASIITVSEFMEFLILI-----PFRR-------------------
>NeNac24
-KRSAAKR--DKKHAE-YGKRKMREVFAYYINH-CTLHGFHYIFETKS-LFRKIAWFSVL
AIAGGFFFKEIKTSTTQYFKYPFSIMSTVEYP-RT--LVFPAVTICDFHDIRQTLVSNAK
GEQAINISS-----------------------------------SEKLETL-------AR
TYKSFISCS-L-RRRGP---IHDFKVFFT-AKGQ-CYTFNAKK-LLEVDNVGPKFGLEIY
LNA-QHWWF-KDDVRESGFRFILHQQDDL-PLTRE-GFRV-SSGYVTYVDM--RLEKVKN
-LPYPF-SSDCDGRGDLYP----KYSRNNCYMESLTKYILQQCKCRAWFMADVIN-TSTC
--SIKEALDCM-PAWEDFDNA--YNYTCPV-DCEERVYKTR-LSSALF---------LPQ
KLLPLTPNDTEGAVDFILENYSVINLFFDELRLDTIQQTPAYGFFRLVGDVGGQLGLVLG
ASVITIVEIIDLVIMYSIYWIKSKTPRAATS-------------
>NeNac25
------------------MISAMKETWREFASN-TTLHGLRYAVC----DIRRSLWILCL
LACAASYLYMVIISFGTYIDRPIRTEVSHEFPKDG--LDFPVVTICNLNYFVKSKIDTGY
EDEAFYTRNSGNLTCGQALLCAYETFGSSVVDGCDD--VIVNSSNRPFEEFMT---RYGH
DFAPMMGCL-F--VNEKC--INDWSPHIT-PGGM-CYTFSKANQSKV-YFLGGEGGLSII
LDA-QISEH-TFGDFSTGFRVILSARGTY---INRAGFNV-FPGSHALVAV--TPKKFER
-LPAPY-RTNCSDKFPGYG----KYTKDACYTQCINNATMTDCGCRLPSQHAK----PKC
---SIQDQKCRAAASARVRST---LCDCTV-PCKEQIYEPR-ISYSKF--PDIT---ITK
ILTNHF--KLNKSASYLRDSLVFLQIGFEELAYLVDRQAPSYGPGNLFGDLGGNMGLMLG
CSILTLIEFIDFLWIA--LKSSLNKKRTAINDCGFSQGTGTSNQ
>NeNac26
------------------------------------------------------------
------------------------------------------------------------
------------------------------------------------------------
------------------------------------------------------------
------------------MRVLISTQGEM-PSPLEKGISV-SPGFSTTTGI--RMTNILR
A--DPFNNKSCLSIDPENLYRKVSYSRTTCMDSCLAHKQVDMCGCLEYRFPNIDN-RTVC
DILDIDVIRCLNKVQSLYQDNKLGSEKCRP-PCNEEVFKLS-ISSARW--PTDD---YEA
HFLDEL----KEDKGFVDARAVKLQIFYEELNHEVIEEYRSYELVNFVSDIGGQLGLWIG
ISALTASELVELLIVIALLLRKVTTPRYLDDITLTGDLGERRGA
>NeNac27
---------------------MSDTSWKDFLGN-TSLHGVRYLTENS--FIRRVIWLLVV
LAAFCGFGYQLYKSITFYYEWPTVTAMTTEWD-EE--LDFPAVTICNLNTLSKENFVKAR
KRYKSDATT-EETFTFFMSAPLNENAKSKLLNDFFE--STFYRERGNKSLN-----DFSH
SIDGILSCQ-F--SGEDC--RKNFSSFVDLNFGL-CHTFNSENALKV-ESLGPNNGLRLR
LNV-QQEDH-NFYWLPAGFKVLVHDRKEY-PIMEQTGFAL-QPGTHTFCST--KLKKYK-
NLPTPY-NTKCGEN----TDFNRNYSMSTCGKQCLHDYGIKKCGCQIYPITKGVP---LC
--ALNDTFECIYPTYGKFPRE-AAKKYCPV-PCDYTKYETK-LSYASAL-PT--LSKDVA
DAFSDINMTEQERKRFFRENVATLDVYFEELSYDKIEQKPSFDSWSLIGNIGGYLGLFLG
MSVLTVMEFLDLLVIK--FLNRISGKTRVTTIQVGS--------
>NeNaC28
---------------------MADTSWKGFLCN-TSLHGARYLTN----FLRRAFWLFVV
LAGFVGFIYQSFLSITSFYSWPVSTVMMTEWH-KE--MNFPAVTICNFNPISKSRYAQNY
GNLFNLNNI-INGIIFLMAPRDSSQKSKFSQFSLEN--YTQRGPGKSLRSY-------AH
SIDGILSCK-Y--SGKEC--KNSFSTFEHLRYGS-CHTFNSGQFGLKVDSIGPISGLQLR
LNV-EEKDHSNLYGLQAGFKVLVHDPREH-PMIEETGFAL-QPGTHTFCSV-RMKKYVN-
-LKAPY-RTECGENITDFRYFN-VYTMAICSKQCLHDYGIKKCGCQPIFEITKDV--PLC
--SLNDTFECIYPTYGPYPRE-AAKKSCPV-PCYYTKYETK-LSYASAISNA--ARDIPT
YLLPNGKMTEGERKTFFRENVASLDVYFEELSYDLIEQKPSFDRWSLIAMIGGYLGLFLG
MSLLTVLEFFDLLVMK--LLNRISFKKGVNTVTVEPQESQNEFG
>NeNaC29
-ATVTTST--EENYWT-LSKSCLLSLIRDFAAS-TTAHGIGKVFAADS-MVRRALWLLGC
LTVYAVMIFMCAQLLVRYLEKPVVSRVEVSYE-ES--LVFPAVTICNLNMLKHSKVAKNP
SIQSLMDEK-TPDLDKKIQKHRQIKKLMQEAVSSKE--KQMGSLRNVPSDRLA---QMGY
SLDDLLSCR-W-SA---C-NGTLWKHFWH-WKGN-CYTFNS-MPILTVDRSGPYDGLSMV
IDV-KQDQY-NPFVDEAGIRVVLTDQQKM-PFPFEEGFSV-PTGFSTSVGV---RRVYTR
RVD-PHGNNSCASDIYKKRYFV-NYSVKTCRMSCLAAMQRDICNCSETR--PTMC--STC
--STDDQANCATKYQQHGLEA--KN--CPQ-PCLDNNFRYT-VSSAQW--ST--KHQLQR
RFLHRL----NSGIRPLSDNFLKVSIFYEELSLEKIIYEEAYP-----------------
--------------------------------------------
>Actiniatenebrosa1_XP_031568943.1
-DISVVYI--KSENEK-KKKRKIGEMWENFLGS-CTLHGFHYCFSGNP-PLRRIVWTILL
LTAFAMFFEKCSESIKSYFEYPFTTTTLLTYT-DR--LPFPAVSFCNYNDARLSKMNGTI
MNEIFVQSV--------------------LEGKNVSHLKAKLNGKKTLKDA-------AH
RLEDMIECT-W----QEC--WQNFTLFKT-ADGD-CYTFNSGE-ILKTTTVGSKEGLRLL
IDI-QHVEY-YYDVKNAGFTVILHDQEET-PVKMQ-GISV-APGFATYMEL--KRRKVTN
-LPLPY-KTACGMPKKYFD----TYTKSKCFLDKLTRYVDAKCKCRDWFMPGEGE-IPVC
--DLTTAELCLWPAWEHFETK--KLDNCPI-ACDSIEYSAQ-LSYARF--PANT---YAQ
MLARQYTGTPKENREYLRDNLMELKIYYEDLTFSDVRQVPSYDLFGLLGDVGGQIGLFLG
ASLLTIVEYLDVLGMM--AYTSYKYK------------------
>Actiniatenebrosa2_XP_031568944.1
-KQRSPDE--NVVETK-TKEDYGRRKIRYYISH-CTLHGFHYVFDTKS-ILRKILWLSIL
AAAGGFFFKEVKTSLYQYYQYPFTTMSTIEYP-KK--LPFPAITVCDFNDVRKSLLSSNA
SQMSNIIKA-------------------------------------------------SL
QLNNTLLCA-L-RHGYKSVFIDDFDVFYS-SEGQ-CFTFNSKSVIYG-DNVGPKFGLEFI
LNVQQDNDV-----RESGFRFILHQQNDL-PLTRE-GFRV-SPGYVTYVDV----HLAKE
KLPYPY--TNCGGKSKYFK----DYSRSNCYLEMLTDHVIERCNCRSWFMPEVPN-ASTC
--SVNATLECVWPSWERFDGR--SSYICPE-DCSKTMYDAK-LSSALF---------MPH
KLLPLKPNDTKGIMDYIMENYVVVSLYFDELRLDIIEQKPSYGFYRLVGDVGGQLGLVLG
ASVITLLEVTDLFIMWVYFWLKGKANRSSKRK------------
>Actiniatenebrosa3_XP_031566060.1
-KDDDAEE--SDNDDD-IENQTVFQMWQDFLRS-LTLHGFRFIFDGP--IFRRIIWIIIL
LCAIGMVTYQSKKSIQKYLDHPITTSVQVEFL-DE--ITFPAVTICNFNLFPYYLINGTI
GEKVMSRSP-------IPNFMNYIRRESKKPGTVVTDDMLDNQADFDFAEFVR---THGH
RIDHMKRCR-W--KSQPCPE--NFTAVIT-EFGL-CYTFNSGHPLLHVRRAGVDYALRLQ
LSV-QQDQYYGSLRDSSGFKVMVHEQEEP-PLINELGIAI-QPGTHTFCGL--RKEVMRN
-LPRPF-KTACEDRHEGFT----KYTKSACLLKCRADYVINQCKCRSYDL-KGTA--PPC
--QPRQVKDCVWPAMEAFHNE-SNNCECPV-PCEITKYQLQ-LSYAQT--PAKH---FSE
VLARRKHVRRDIMRHYLRDNFLELDVYFEEMQVTLIQQRQAYDQESLFGDIGGQVGLFLG
ASILTVLEFIDLLWRILAKFKMRRRRTHTV--------------
>Actiniatenebrosa4_XP_031573278.1
-ENTVEAE--GPKNMS-EPIKTPREFWEELGSY-STLHGVQFTFDKSS-KLRRALWILLI
LGSGAFLANQIYAGWKKMIAFQVVLEYKNEFR-DA--LDFXAVSICNNNMMRRSRINGTF
AQRYLDLLD-------------------PQKSSKSPELQSGLNYSLKSAAF-----QYGH
NLSEMLQCK-W--PGIPC--AYNFTSFYDYRYGL-CYTFNSNKKILKSTKTGSSFGLSMV
INA-QPEEYGPYSREGTGFRVIIHDQEEH-PSMEKNSWQI-SPGSSVEMRI-KRREIYS-
-LPAPY-PKSCRKGK--------GHSQSVCLQKCFTDIILRSCHCQTLGSEPIDS--PWC
--TPWQTRNCLYGAFNAVNLK---SCNCTV-QCHRVKYDVQ-TSSMYF--PSHT---FRE
SIVQKNPKDMAGYQDWFRQRYVKLSVFYGELETEITTEHPAYELTDLANDLGGSMGLFLG
CSVLTVFEFIDVLVLICIHWRRKRQSSRLQESQKCS--------
>Actiniatenebrosa5_XP_031573280.1
-PADTQDT--ETNRMP-NKDKTPRELWEELGSY-STLHGFQFTFKKFS-KIRRALWILLL
VGSGVFLGNQIHTGLKKVAAYQIFVRHHNEFR-DV--LDFPAVSICNNNMMRRSRINGTF
AQRYLDVLG---------------------GQPSSAWPDLESGLNYSLEEAVV---QYGQ
NLTEMLXCR-W--SGSVCPY--QFTPFFEYQYGR-CYTFNSSQSILQXRRTGNTFGLLLK
LDV-QPEEYGLYSREGTGFRVIVHDQEEH-PSMEKSGWQI-SPGSSVEMRI--KRKELSS
-LPAPY-PKSCRKGK--------GYSQTRCLHECYTNILLRTCGCQGMRSEPIDS--PWC
--TPWQIINCVSGTYSAVNQK---SCNCTV-QCHRVKYDVQ-TSSMYF--PSYT---FWE
SIVQKNPKRMAGYQDWFRKRYIKLSVFYGELEAEISTEVPAYQLTDLANDLGGSMGLFLG
CSVLTIFEFIDVLVLMCIHWRNKRQNYRVN--------------
>Actiniatenebrosa6_XP_031550127.1
------DN--EIKPVCKQQNPEEVSQVREFFGN-TSLHGVRYFNS----VFRKCFWFLAL
GAAIGVCGKQVYDTLHAFYGRPFSTTLTRQ---RASVMDFPAVTLCNMNMISKKQYSTAA
KEWQLPGSQ-NQAMLSIFSHREFKAEYLQKFRIKVFPLFEERGPKEFLKGL-------SH
GIEG--ICT-W--RGKTCPL--NFTSFVNLKMQ--CYTFNSGQPKLKSVVSGPTNGLRLK
LNL-EEEDHSNDYVLESGFKVLVHDQNEY-PMIEGAGFAL-QPGTHTFAAL--REKRFKN
-LPTPY-KTNCASPFNKYSF---SYSINACFKQCMHEYIIGKCGCQDNIIHGVEL----C
--SVKDAFDCLYPP-NDFPDN-VVSNTCPE-PCEYTKYEAK-LSYAAP------DNAFSR
AFSSSR--LEKDKQEFIRNNVVSLDVFFESLGYDVIEQKPVFDDWALIGAVGGTLGLFLG
TSILTGLEFLDFLASC--LIRALRRRIPPKEEELGEINHSMPKN
>Actiniatenebrosa7_XP_031560413.1
-WFQNGEE--TKKTDV-NQDAKVQGAWNELCTS-TTMHGVGNIFEKPF-FQRRIFWFCAV
LACASFSFYEISLNIKYYLGNPINTVFKVEYA-SE--LTFPVITLCNNNQIRKSWAMSSP
YMRVIQYAA-KPGQRGSSIDWNS---------------YNWTGFSFDKLMF-----KAGH
QVKDLLQCK-W--KGAQC--AADFTPDPTFLGG--CFAFNYNQYLKI-TGTGIDNALHLV
LNV-EQNEYVGNLRSGAGFRLLFREAHEP-PNTDRFVIAL-QPGTQTLIPL--TLKSLKS
-LPAPY--GECEDQDNKMFS---KYSVTACVYECRARIGGERRGCREMYPGIQTD-IPIC
--LPQKYRDCLNPLIVEINSK-GLCSKCKA-PCQKNNYVPR-ISYSQY--PANH---VAD
HMAEQM----NTTRQFIRDNFLEVNVYFEDMVIETMEQQPAYSLSNLVGVIGGTLGVFIG
ASILTVSEFLEFFILL--VISKLK--------------------
>Actiniatenebrosa8_XP_031568816.1
-YFSGSNL--KTFRPN-KPATEMTESWNTFASN-TSLHGLRHVFGVSS-WFRRIFWILCM
LAAILFYIYILSSNIRKYKSLPIDTRTS--YEFNKNGIPFPAVTICNLNHFDKFKLDLGY
EDKRFKTQGSGNLTCGHALLCATFEYARSIMKNCTT--EIETSRSFDREEFVS---RFGN
EIESMLPCM-F---SENCAK--DFVPIIS-KAGL-CHTFNNHEKNKHLHLAGAETGLRII
LDT-KGSWR-TIGGRSVGFDVIIHNPS---PVPWSQGFHV-QPGTNVKVLI-QATKYIR-
-LPKPY-KSACSRKHGDYG----NYTREHCILKCANDAITQDCGCRLLGSPVSKE-VPVC
---SFKAEKCSHEVLEKWSQG---SCSCQL-PCEEITYQSS-TTYSKY--PSET---LLH
VLKDRF--NLNESETYLKSNLVNLRIGFADNTHQVFTEYPSYDGESLFADLGGSMGLLLG
CSILTLVEFLDYLCMKIYFLCSRNTTAAEQNE------------
>Actiniatenebrosa9_XP_031573257.1
----------MEAEKTQEQKPSIKELLDTFAGY-STLHGLHFLSS----YVRKLIWFLLL
CSATAIFVYLAYWGWTKWRKYEVFVEIKIN---DVSSLPFPAVTICNKNMMKRSRIRGTD
SQRYLDALD-NMRSY------------------KKY--SQMMNSSFNIAVL-----ENGH
QLKDMVGCF----G---C---GEFDHFFDTLSGL-CYTFNGNGSFKL-KKKGASFGIRLL
LDA-EPDEY-RLKRDGIGLSVMVHDQNTQ-PTSELDGFDI-PTGFATNFIL--KRKEII-
RQPAPY-PSKCGEIKQTRK----TYSETSCFWEKHTIKSLDKCGCREHLK-PSSQ--MIR
TSKEKDNKVCVYSAYVSAHIT-FDPKECPP-PCNTVKYDIK-TSSLIY--PSRDAPDNIK
SMYKSSNGTNISFHDWYRSRFAFVNIFFHSADTEVMREVPAYDFVDFAAGFGGNMGLFLG
CSVLTLLEFIDILVVI-TEWYRKKQNVQTFSVKPR---------
>Actiniatenebrosa10_XP_031568813.1
------------------MAVSMKPSWSEFASN-STLHGLRYVVGVSS-WCRRSSWLFCI
LTVTGIYLYFLAESVQQYVSKPINTHTSHEFPEDG--MNFPLVTICNRNAVMKSKADIGY
DDERFKKLKSGNLTCGQALLCAYHKYGSNVVENCDN--NMLNTSSRIFEEFLR---VYGH
DIETMVYCR-F--TDYVC--DKDFQPVMS-PKGL-CYEFKPGRPLKV-QYTGGDGALNVV
LDT-QTNEG-TFGDWSIGFLAIVTWYGEV-ANRNR-GFNV-FPGSHAIVGV--IPKMVKR
-LPAPY-KTNCSERHPGYT----LYTKDACVAQCFNNATIAACGCRLEGEPGFPD-IPVC
---SIQDAQCRTKAQENTNLA---ACWCSM-PCMERYFETT-ISYSKF--PNKV---GIS
IIQKRF--KLNRSEEYIRNNLVYLQIGFVELAYQVDEQIPAYGPSSLFGDIGGNMGLFLG
CSLLTVVEFLDHICIL--LLNKVRGKKTNDIHNNQSTSTLST--
>Actiniatenebrosa11_XP_031558249.1
---------MILEEKT-PPSKSVDSYVREYCQY-TTTHGFSRLG-------WHVFWIFML
IGAHSLFYYHTYLLIQXYMAKPIRTKVTMRHG-KN--LAFPTVTICNQNCLRKSKVPLDF
KNEITRTRAAGKKTKNTTRKSPSKSALPDPKLKHAD--HAEWELIRNLFNKYD---TNGH
QLEDMIDCR-F--NGEDCTQAFTWRHVWL-DEGN-CYMFN-RVDIYRSTLPGDMNGLQLI
LNV-EQYEYLDDISPYAGIRVAIATQGQM-PFPQSHGIDL-APGFSTSIEL--RKNHIT-
RLD--SRNNSCEKLETAWLYNM-TYSKXACKMSCLISMQTHKCKCAQFHLATIKD--RFC
DYSNTTITECLDDVYSQFLDG-ICDTKCPP-PCSEVYFTTT-ISSSKW--PS--SKKRLN
ESLKND-YQLSMTEDEISDNLIEMHVYFADLDYVHVEETLKYEFQDIISNVGGQLGMWIG
VSALSIAEVVELFIIVVNLINKRKTSAVNVQRIEVTQSDXR---
>Actiniatenebrosa12_XP_031573625.1
----------TFNEID-QEEQDAEDNSNTLLRR------------------RR-------
--EIKLNVTQPKKKFTISNKGKVEGHVD---------ADLPDPSQLPEYRV-KERIYVQL
AELTHEELK-----------------------------------------------PLGH
EFDESLACS-F--RGVDC--TAFWHSFWHYKYGN-CYVFNS-RPVLRSTKAGPLHGIEMQ
LYV-KQEEYVDQLSQEAGYRIVISPQGEM-PFPFEEGISV-APGQSMSIGI--RKVVIK-
-RADPFKNGSCGAELRPNLYRS-AYSAMACRESCLAYNQLFRCGCLEYRFPEEGF--EVC
DSTNKTIVNCLRRLHVQYQNNGLNSKACPI-SCNEEHYKTS-SSSAAW--PFK-YEIYLK
KMLNIE----EESSEILRQEMLKVKIFYEELNYQEIEENVSYDINDFLSDIGGQLGLWLG
VSVLTGVEVIELILMIFLCWQPKKKAATDIENHEMRAKVGEPHK
>Actiniatenebrosa13_XP_031572622.1
------------------MVEEIKIDAENFPSY-TTVHGIKFAVRGNH-PVRRVLWTLTI
LLTXAALLRQFYVSIEKVSKKDSTITTTVR---QDNVIKFPAVSFCNMNMMKKSKIISTD
SQVYLDKMD---------------------FFRTPDANQSFXTSIFDIQEAVR---QNGX
ELKDMINCF-W--GSEKC--EKNFTVFYSFHRL--CYTFNSGHPLQYAQGPGLENGLILT
LDA-EVDEYGMFSYRGAGFQVLVHDQDDY-PGIEMNGFEL-SAGFKLSYSM--KKEKFIG
LLP------KCHEKQSSANN---VYSQSSCLTKCKMVKLKKACECXAPEELSGL---PPC
NFANDKDQACVLKFFQASRNL---ECKCPL-PCTREMYH---SMVSTY--PSPHWTTYEE
NKKKGQNKMMAKFDGLNKDSLTQLEIFYSSPEEKIMEEILVYDYDDLISDFGGFLGLFLG
CSCLTLCEFIDFFITW--CRRRLHKRITVIG-------------
>Actiniatenebrosa14_XP_031566941.1
-QDQTKNA--WSEQEI-PKAETLSDIWKDFSGN-STLHGLKNAVLSRS-VYLRVAWSLVV
LSAFSYLLYSIIQSCNRYLEHGTTFQISQKFE-ES--LIFPAITICPKSTADKKKLFALD
TDQDFHQYG-AGIPCGYALLCACLSTIMTEKPLIEG--CDALKFHNVQFEFFL---TFSQ
TWREMVWCQ-Y---GLSCTA--HFRPFIN-SDGI-CYIFNSKTNASESYYPGVSGGLQIV
LNA-QLDYY---PKFSEGFSVFVTEQSDF----KSDGINA-GTGSLTSISL-EVQKFKYQ
K--HPY-GARCGERKLGEF----HYSYGACYAQCWSDHLYQMCGCRPAGY----------
---------------GDYFNF--SKCDCPV-ACEVTKYNTE-VSYGTL--PH--STAGVS
QLFSAN---------YSRENYAIIEIGFKGLSYAEHEEKLAFEKTSLLGEVGGNMGLLLG
CSLLTLVEFIDLLFSL--LLLRFKGNVGVH--------------
>Actiniatenebrosa15_XP_031561612.1
-STKSQSK--ENEKPE-TKQSSALSVIKEFCDY-TSIHGLGRAAGAKY-LVHRLIWLLLF
LGALTTSAYHFRELYTKYKSHPIGTSITIQSA-ST--LPFPSVTICNLNPLRKTLLDTLP
SKDYVTEEV-NAGNILSTQSSLPDSTPVPGILGVVS--TPFENIERLTENKLA---AIGH
QFNDTVVCS-Y--RGIDC--IARWNTFWHYKYGN-CFVFNPKMKTLKSNMVGPVQGLSLR
LFV-DQENYIDQLSPAAGFKILVNHQGQM-PFPYEDGITV-PPGISASFGI--NKAEIR-
R--DNSEQSRCLDSSPE----NLSYSLMACTGSCLAYNQRKYCECIEYKY-PRDVATPVC
DVLNSSVAKCLSKVLQMYGEQELNSKECLL-PCREESFKTT-FSMAAW--PS--TYEAEA
NLEAKV-NPNATKNITFKDNYLEMRVYYKDLNNEVTEEKSSYGPVDFVSDIGGQLGLWLG
VSVLAAVEVLELIVLLFILCGRKKKRDRDCEGIIVLGTKTGLPK
>Actiniatenebrosa16_XP_031560822.1
--------------NE-EMLKEKPESLRELAHC-TTLHGVRFLAN----VFRRIFWAACL
LGATSFCVLQVKEAVEYFRSRPFSTVITIK---KETKISFPEVTICNMNSIRQKRLFPNT
TDREIEDDI------SYMSRSFRVNFDSTIKTGNVSQLNRIRVMLRNLTSI-------SY
GIDDILPCT-W--AGKTCAQ--NFKAFYDSKSF--CFTFQPSES--EVGMAGISQGLQLK
MNV-GTDWYPNSYEPFVGQKVVVHPSGEY-PQLDPYALLI-APGIHTSCAV-RRIQFIN-
-LGTPY-QTNCGEYVNRGKY---SYSRVVCIEDCFYKILVDRCHCKTIEMGDL----PLC
--LDDVQTNCIENM-TKVDSYLKCVNSCRE-SCKNSLYKTK-LSTAKL---------NSK
TMANDL-------DDICKLKNQRLSVC------EEIQNKSHMEKIQFVR-----------
--------------------------------------------
>Amplexidiscus_fenestrater1
------------MKDD-LGLTEMFALVDKLEKPSPETEEADFEYDEED------------
------------------LENPSKKQSRSLGE-EE----MSVILATEDYRI---------
---------------------------------------------------LT---LLGH
RFEDMVSCT-F-RG---C--NYQWNNFWH-YKGN-CFVFNSETLLYS-NKPGPSHGLSME
LNI-EQDEYIGALTPEAGIKVSISNQGEM-PFPLEKGVSL-APGSATIVKL--RKVVVK-
-REDPFENNRCRKPDDENLYTK-MYSLTACRESCLAYNQLKVCGCAEYR--PSDG--GLC
SVTDISTIHCLKMFEENKLNS--EL--CPP-PCRQEDFKMS-SSSAVW--PS-----VNQ
GIYVDSRDVTFNVHEYLRKNALKFQVFYEDLNVEVITEERSYEIARYLNELG-QFGLRLN
TSCITTCVVTSVLFKM--HEHGRHFFRSERLCTPMLRRRSKDNN
>Amplexidiscus_fenestrater2
-NQSPQYE--SSQSEE-DQHHSIRFLFLDFCSY-TSGHGPGRMVASRY-WIMKIFWFLLF
VAALVVASIQIDALFEKFKKRPLTTHVSIQHE-TS--LNFPSITICNFNAL--RKDALGD
AAQELRDSF-ETIEDDIDDHGTLLEDFDEEGIENPDALDLEFKHKEQIMAQ-----EGGH
QFEDLISCT-Y--RGISCDFSSFWSGFWHYSYGN-CYVFNAKAMILKSNKPGPSHGLVLE
LNI-EQNQYIGAFTEEAGVKVDISNQGEM-PFPREKGLSA-SPGFAASIGM--RKVEINR
K--DPFNNNRCRNDDSNNQFGV-NYSSTACKESCLALNQRKSCNCMRFPIPSRAT--PVC
DIFNKTVVDCLSRVQRDFKTNKLNSKACPP-PCKENIFKVT-TSFASW--PSKSEPFYLN
KLEKKE--KLVDNGNNISLNFLQLNIFYEELNFELIKEERSYELANFVSDIGGTLGLWIG
MSVLSFAEILEVLLLIGNLIRKCLKKSSSGKVQSRTSLNF----
>Amplexidiscus_fenestrater3
----------LPKEPDDNQITSFRTLLSSFALS-TTAHGFGRIAS----SLPRVLWCVIS
VGFYVILFWMCAVLVLRYSNKPIVSRMEMSFE-ES--LDFPAVTICNLNMLRRSQILNRL
EERRLTASISKTNVTPDRQLQSLESFKRKTKAERDIDMIMKTMPDEEIVKV-------GH
DFHEMVRCR-W----SSC--TKLWTRFWHWKGN--CYVFNS-LPVLRAEKAGPYNGLQID
IFV-NQDQY-TIMTEEAGVRVVVTDQARM-PFDE--GFSV-PTGFSTSVGI--KKRFVKR
V--DPYQNNSCFDNEKYHV----KYSSQACRMSCLAKTQVTHCNC----SMPDNS--TAC
--FSEQQGECI----RKFAANELDTEKCPQ-ACAENSFSYT-LSSSQW------SSRFKA
MIKRKYKKRPPAENAFLSKNFLRLQIFYQDLSVAKTINEEAYKVENLLADIGGQLGLWIG
VSVMTGMELLEFLISLLSLCEKRKEKKVSSKAPL----------
>Amplexidiscus_fenestrater4
-----------------------RIELKQVP--------LGRENSR---------W----
----------GQTVL------------------------FPAVTICNLNVI-KSFI--NR
FTDVN-DIL-NVKLS-----NVSVD-------AEGY--AKDEMLNALATYDLE---RGGH
HFKEMVRCS-W--K--DC-R--YWKHTW-----N-CFTFNSKIPILTSSKPGPKYGLTLD
LFV-DQMQY-SL-SEEAGVRVLLTDQRKI-PFPFSEGFTV-SPGFSTSIGM--RKLGIF-
RVD-PFGNGSCYS--SIYAKRY--YSVQGCMYSCLARAQIDVCNCT-EGK-RF--K-KIC
--TELSEEECV-----KKDND--CNSKCPQ-PCEHFSFRTS-LSSAAW--SS--L--QLM
MLRSGDIMGKNRD--MLKENFLRIKIYFDELNMETITYREYYMLENLMSDIGGQLGLWVG
VSAITVAEFIKLVLDI--LCRKVCYDSKEIGDISMEM-------
>Amplexidiscus_fenestrater5
-VSPGDEQ--VLEQND-SKSAAIEKKWNSFVEA-SSLHGLQYIFTSRT-LLRRIIWTFFL
LSGIGWFTFQSSRLLTKYLEYPVTTKVTVEYE-DA--TEFPSVSICNFNRVRKSVVTSSG
FGEVLMHML-----------MAFLPTISANRTIDWRKYEGLNTTELLLRG--------AH
RIEETLNCS-W--GGEMC--ARNFTPIMT-SMGL-CYTFNSGQPILRVHQAGTHYGLRLL
LNV-QQDEYFGLLTYLAGFKILIHHHDTL-PLVDELGFSV-APGTSTFVNI--RKQRVRN
-LPFPY-KSNCTNDNPGYT----KYTFSSCLLSCETAFIVEKCGCKSPGMPSHAK---VC
--NPREIVECIFKERGIFRLG-NYPCVCPV-PCDEVSYKPA-LSYATY--PNED---FLS
RVLDASGGSLKLVVEHFRKNHLEIHVFYQELNYQLVEQQPAYSYESLLGEIGGQVGLCVG
ASLLTLLEFCDVIFTI--LRIRFGF-------------------
>Amplexidiscus_fenestrater6
-FDLQSAN--DPEGST-NQPENPSELLNEFASY-TTLHGLHFVLGSFT-IIRRIIWAVLL
LSGVALMVCQLNEGYQKLVMRDSINVKELQYD-KD--IVFPAVTICNQNMLRRSKVLGTP
EVQNFMDDI--------------------ESALFHEDLKHDSNETFALDEVVK---EAGH
NISAMLECS-W--RGERC--PKDFSLLISFKRGL-CYTFNSGYPIRHPKSAGRTQGLLLQ
LDA-ESDQYGPNLLDGTGFRVLVHDQSDW-PDMENNAIDI-SPGFSCIIQI-QRQKILR-
-LPAPY-KSNCGKRKTTFK----NYSQSACFVECRTRHIIEKCRCRTLGAQIDSN-VSHC
--GPRELVKCVKSSQDTFSTS--VDCDCPL-ECEKVYYDMK-LSSSSF--PSRHLPIIMR
RMNVSQTEEISKVQTELRNRLLQLNIFYQSTTTEVTKEKPAYDIYDFGSDFGGNMGLFLG
CSVLTFFEFVDLFFSI--CLGSCHCKMAHTRR------------
>Amplexidiscus_fenestrater7
-QTKKNNF--VEKKCE-GVEGETTKIIKDFGAY-TTLHGFHFIFDSGS-LLRKVIWVLLL
VLGLSFLFLQFRDNYRKLRSNSSVISREIEHN-DS--VLFPAVSICNQNMMKKSLIVGTD
AQIFLDQQD---------------PLKIQLLGSKIF--EKEINASFDFEQSVR---MNGH
NLWEMRVCS-W--RKAPCTE--NFTSFLSSKRGL-CHTFNSGQPELYVTTSGKTQALSLH
LDA-QPEEYGPYSYEATGFKLLIHEQRDL-PNIEDYAIDI-SPGFTTNVRV-RRMKMIR-
-LPPPY-KSSCGERNTTFN----QYSEVACLVECYTKIAVNTCNCRLLSMPSLDK-HRFC
--TASELFDCLFPMFGDFNPS---RCDCPA-SCTQIYYQVQ-MAYA----PSDHYNVSVN
DTTKAT-----EFQTYVRKRMAQVNVYYESLETEVTEEKPAYDLNDFGSDVGGNMGLFLG
CSLLTLCEFVDLLVIMCLCWRKRNAKNADNKRLSVQQATSER--
>Amplexidiscus_fenestrater8
-CKKDISV--VYIKAK-KKSGKVHDLWISFVDT-CTLHGFHYCFAGNP-PVRRVVWTLLL
LGAFALFFEKCTDSIINFFDYPFSTTTLIVYE-KS--LVFPAVSICNYNDARLSKMNGTL
MDQMFVGKT-----------------------ILGKNMSHIKIPGPIMSETLE---KAAH
RLDEMLECV-W--KEERC--HRNFTKFLN-ANGD-CYTFNSNMTALSTINTGEERGLGLV
IDT-QHYEY-YYDVQNAGLKVILHDQDET-PVKMQ-GLAV-SPGFTTYMEL--RKRKVTN
-LPSPY-RTMCGMPKWYFD----KYSKSKCFLDKLTRYVVKACNCRDWFMPGEAE-GEVC
--DLETSKKCMWPAWEHFQEK--KLDKCPV-ACESVEFSAQ-LSYARF--PANT---YAD
LLAKKRTGTTVENRRYLRDNLLELRIYYEALTYSDVKQVPSYDLYSLLGDVGGQVGLFLG
ASLLTFVEYLDLCAMV--LFTKYKYK------------------
>Amplexidiscus_fenestrater9
-LLGDEDV--VFDERG-ERQKKIYSVWQYYVYH-NTLHGLHYVFDTKS-LRRKIVWIAVL
LTAGGFFVNEAKATISQYLDYPFNTLSTVEYP-TT--LEFPAISICDLRDIRRTLLKKSE
FDSTH-NYH-----------------------TQGN--LTGLPSEASIDGILN---ETFS
LLDNILSCS-L-KRSVHC--RRNFTLFVS-SSGQ-CYTLNSNGPLLETENVGPLYGVHMI
LNT-RPLEE----SRARGFRVILHEQGEL-PLKAV-GIHV-PPGYVTYVDM--KKQKIK-
NLRNPY-RTNCGGKNDH------EYSHNKCFLEGIAKHVADKCGCSVWFPGNIGN--SVC
--SLNRTLDCVWPSWEEYEQA--SNYECPV-DCEKMAYETR-LSKALFL-PQ--LLPMKK
HAALKRPNDTESMVQFMLEHYVGLSFFFSELSVDIIEKTPVYGFFRLVGNVGGQLGLALG
ASFITLLEVIDLVIMV-CNYFTTSLKKKDRS-------------
>Amplexidiscus_fenestrater10
-------------------------MLKNFAGE-TTLHGVRYVVFSPT-RIRQTIWLLLL
VATAATYLVMVKQSVVRYFSHPVSTEYM--LTPDDGKLKFPAVTICNLNRFVKTKINLQE
IDENFDKLGKTGLTCGQALLCAFELFGTAIVEDCSE--TTFNTTQEPIEEFWK---AYGY
DFSAMFFCR-F--KTKNCSD--DFTPTVT-EAGL-CFTFNSGSAVRHSSWTGAAGGLSVL
LDV-KANES-TIGELSRGLRVILHEQE---SFVNFEGFNV-FPGSHALVAV----SVIQH
ELPSPY-KSACVQRSPPLV----SYTKDGCLKQCRANWTIMVCGCRGVPVLSFDM--PVC
---SFQHEFCVEQSGETFKPN---SCSCGV-PCAVTDYVLE-VSYSDF--PDSS---VSK
VLNRTF--GYSEGVEYQRKNLVFLQVGFKHLQYQIVKETPSYGIHSLLGDIGGNMGLFLG
CSVLTIAEFVDLAWTG--IQRRINQKAQSEQEDEEGSV------
>Amplexidiscus_fenestrater11
-DGVNSDR--EEDYEQ-KVENSSRTSWRSFAES-SSLHGLRLVVLRSS-PWARIIWLVFL
LSFTGYVIFSICNSIMKYFDYPIATLMRIEYPKDG--MPFPAVTLCPMTTLTKTKLSMRD
NDTRFSRLK--------LNITAPGEALLCCCDGSVVVDDCTITEKKESFEFWM---AYGP
DMWRMT-CY-F--GSKSCTK--DFDPLIT-EFGL-CYSFNSKS-VMKASFNGLSGGLFLM
LDL-QVEDH-AFGWYSDGIRVLVHNQGEY-PWN---GVVV-SPGAYAQISV--SRKVYEN
K--EPY-KTMCDDSKHAGFP---KYTSEGCVYECLSNTTLKECGC---RLPPGNSVDRVC
---FRDDQTCLNKLNEGAVGG---RIDCPL-ACDVVKYDSS-VSQAVFPNPS-----MIK
LLQRKG---FNKSDDYLRKNLVHLQVGYKFLSYERLRQKAQYDSGALMGEIGGNMGLFLG
CSILTIFEFADFAIFL--CKTRRRR-------------------
>Amplexidiscus_fenestrater12
-QQPITLK--TDKESP-KPLPTASEMWSEFVNG-TSLHGIRYVFLRRP-LWARIGWLLLL
LAFTGYFLFTAYESLTKFFRYPINTVITQKYL-SE--LELPAITICPINVISRRKLFALD
GDELFVKYG-AGKACGAAMLCCCVNFFLFDLLPECT--NDLDTGVYFATLFYQ---MYGQ
SIEEMNSCV----SGELCVQ--DFSTSVT-DFGV-CHTFNAEQSIKKTTVEGAGGGLNIL
LDA-NVDDH-FIGRLSEGFSVIIHRQGEF--FTSWDGINV-GPGILAKITL-YQQRIKN-
-LEEPH-ETKCKDKPKGYA----SYSTGGCLYECIMENIVNNCKCRGSGYRGAPS-IRTC
---TQSDQLCISQQTAEHNLA--TDCDCPV-PCNEIRYTTE-VSYSKF--PD-----FGT
AAGLQI-EGYNVSLDYLQKNTVFLQIGYKSLSYELQEQKEAFGTEALL------------
--------------------------------------------
>Amplexidiscus_fenestrater13
----------------------MKHTMKKFVDN-TTLHGLRYVVLSPT-RIRQLVWLLLL
LGSTVMYLFLVQQSVTKYNSNPFITENM--VIPEDGSLKFPAVTICNLNRFVKSKINLQE
SNENFYKLGKTGLTCGQALLCAFEQFGTAVVENCSE--TTLNTTQEPVEEFLA---TYGH
EISAMFYCR-F---AENCPA--DFLPTLT-ERGL-CYTFNSGSRVRSTRLAGYEGGLSII
LDV-QADEN-TISEFSRGLRVILHEQGAF-VNFDE-GFNV-NPGSHALVTV-TAKQHQR-
-LPAPY-SSACVQFSP-------NYTKDGCLKQCQTNSTITLCGCRKRGVPAPSD-VPVC
---TFQHEYCYQESLSKFNHR---GCSCGV-ACKVTNYVPQ-ISYSNF--PDLA---VSN
ILHYKF--SYERTVEYQRTNLVFLQIGFKYVAYQYYLETPSYGLDSLLGDIGGNMGLFLG
CSLLTVLEFMDLAWSL--LKNVAKVPVEDEEVEGTV--------
>Clytia_hemisphaerica1
-NGSTSGQ--TPSKCN-GNRVSRRKKIKEFIGN-STLHGFHYCFDKRY-RFRRIIWILVV
MGSIGMLLQKLFEAGQKYFDRPFTSTSTVINP-EK--MKFPAVSLCNINDFRMSKLEGTT
FLKIMKGEL-------------------------HY--SILSGPDYANKQ--------NH
RLQNMLDCT-F--MQKSCSA--NFSTFYQ-SQGE-CFTINSNSHFADLSEGGRKKSLEMI
LDL-EHYDY--FDKNDVGVRLIIHDQDET-PIRFS-GVAL-PPGFTSYVEV-GKTETIN-
-LKKPY-KTACDSR------KDYVYSENACWLEKLTKFVTKKCHCKDGFM-PGTE--RVC
--SVSELFNCTWPNWEAFKSI-PKEEDCPV-ACKVTDFNTL-ISYAQF--PSNR---YAE
QKFKLK-GTIMEKRKFVRDNLLRIVIYYEKMTYKRITQAPSYDTMILLGDIGGQLGLFLG
TSILTYLEFFDYLAMI-ITKYFEIYIK-----------------
>Clytia_hemisphaerica2
-VGIIDHS--SKKKEE-LRKEKVKEHVSDLIDN-SSLHGLSYIFDKRH-PIRRVIWFFIT
TSAFIYSMLKVYESTEYYLSYPFTTARMRQYV-DS--IEFPAVSFCNINDMRISILNGTN
VDIAILTNN----------------------------PGNVTAEEYRSTTR-----SAAH
DITEMVDCN-F--NGMKC--AKNFTEFFW-KQGD-CFTFNSQGPVLKVTGTGVERSLTLT
INL-QHFDY-YRDSMVSGIHMILHGQDET-PV----KIRI-SPGYTSFIKV-EKKKILN-
-LKSPY-KTNCGELDKYFN----GYSMHTCWLEKLTDYVVKHCNCKDFFM-PGNH--SIC
--DLGTAYTCMWPKWEEYDKN--KLANCPL-PCEIDSFSET-ISRALF--PSE-YAHKLK
KILEKENVVIKNVKQFMRDNLLRVVIYYDDMSYERVEQQPSYDTLEWLGDVGGQIGLFIG
AGAMSYFEFVDCIALV--IYARFFQFKPAPPNV-----------
>Clytia_hemisphaerica3
-RTNGNLA--SAASIA-EDRMTISQIFNRYVDN-STLHGFRFIFKTF--YVRRFLWFALT
CGMACLFFMELEKSIALFYQYPFTTLSTIEYV-PQ--LKFPAISLCNLNNYQVSKIRKSK
LKGLYEKGL--------------FPFHGEPFDPGFELTGEELLQNMKASSQ---------
SIDYILKCE-W--KSANC--AMNFTRFSN-LEGQ-CYTFNSNSDILTLNETGLNMAFKLE
LDL-QVKDS-VQSLEEVGVNIVIHDQDET-PLHHA-GFIV-SPGFQTFVEM----KVKKT
ELKPPY-ATKCGSMNKYTD----DYRQSQCFIEQLNNEVIHHCGCREFMKEPSDV--PYC
--TMNETIHCLLPTIHHFDRK--TSQSCPV-DCETVQYTTA-LSYGRF--PNLVSTAYIN
ELKKTM--DSSELRKYIEENIVVVQFFYQEMKEENVIQEPSYDFYKLVGDVGGQLGLMLG
ASVLTLVEFVDLFLFT--LYHQLLRKKKESEVKEANNNNSNGTT
>Clytia_hemisphaerica4
-EASSPIR--RRKTKE-LRNEEVSQHVQDLIDT-TSFHGISYIFDKRH-PIRRVIWFFIT
TSAFIYSMLKVYESTVEHFSYPFSTARMRQYV-DS--IDFPAVSFCNVNDMRMSVLNGTN
VDQAVLTEYVRLKRLSACYSFNSGGHPLQTVSGPGKRRSLILTQHYDXVRLKR---LSAH
EIDEMIDCE-F--DGQKCTK--NFTQFYA-KQGD-CYSFNSGHPLQTVSGPGKRRSLILT
LDI-QHYDY-YRGGLKGGIHLILHGQGET-PV----RMRI-SPGYSTYIQV-EKKKIIN-
-LKPPF-KTKCGSLKKHFS----QYSKSTCWLEQLTNYVTEKCNCKDAFM-PGDF--RVC
--SFEESALCMWMNWEHFDNK--KLYNCPL-SCEIDSYGKT-ISRSLF--PTEQAKVLKE
KLKNEKKVDMGDATKFMRDNLLRVVIYYDNMSYELLEQVPSYDTLEWLGDVGGQIGLFIG
AGAMSYFEVIDALALV--VFARFFKFTDEDLDDYEA--------
>Clytia_hemisphaerica5
-AKLRARQ--NFGDQS-NNTESVKQIFKRYVET-STLHGFCYVCTETF-IVRRVIWALLM
IFGAVYFLVKLNDGVHRYFTYPISTLSNTIFV-PN--LIFPAISFCPVNPYKLENFNTSI
LHKIQETSG-----------------------LPLFSNWTNPGYDVDLHDAIY---AHAY
DIDELD-CD-Y--IDRDCPH--NFTRYIS-QHGE-CFTINSDHPILNVNHNGIGYGYELL
FDL-NLPGS--VLEAFSGIRVILHDQNET-PVFQT-GFLL-APGFKSFIQM-QRTETIN-
-LPPPV-ATRCGSKPKYSN----VYNQKNCFLEVITDRTGEACGCRLYMPDNGL---PFC
--SLQQQLNCTQPFKEQISQL-DLIDECPI-DCKVTSFKTE-KTDTRF-MPNNAHLAKYE
ELKGTD-----ELDLYIEENMIRALFFYPEMKLTVNQQQQTFTFYHFLGDIGGEFGLMLG
ASLLTFVEFMDLLIFLTYQMLRLNK---QKKESAAGQQKT----
>Clytia_hemisphaerica6
-AFLIDNS--HKMEGQ-KAKEKLKTKWKDLYSS-CSFDGFHYIFR----GFLRIFWLLMV
LGATALSIVLFYGVIEEYYNFKSHTSIEEVLSNDK--VEFPTVTICNINAVSKRKIEKAG
YNSSVEEIV-------SFYQDLREGHFNANKSNKVLEELKANGLTKKHFEY-----TFGE
IMEDSLKCM-F--KDREC--KDEFTEVISAHYGL-CYQFNSEMNRLYANEAGEGAGLRLY
LNI-DEEDLLVSNVPFTGLQVFVHPFGE--PFEIARRVPI-SPGSMNYIHI-RQWELLE-
---SPY-ASACASKNNLVK----KYSQSMCSVDCTMSKMMDKCGCVEFANHLEDK--NKC
---KYNQIQCVEQMLGNLQQMLHTRVQCPR-QCLVTKYGIS-TGQTAM------NSKVYK
MLKQKHNKTIDEGYAFINKNVFGIDVTFSDIVYLKETMSPAQNWISVLSTIGGSLGLAMG
CSVVTFIEFIVFGIQA--LYWYCKYLSDDCTSPQKANAIQT---
>Clytia_hemisphaerica7
--------------NQ-KGRAKLRQKWKDLYSS-CSFDGFHYIFR----GFLRIFWLIIV
LAATALAIVLFYGVIEEYYDYTTSTTIEEILTNSQ--VEFPTVTICNFNAVSKKKIEKSS
YNSTVEVEF-YQSIKEGRFNKSNGHKVLDELRANDG--VNSFGAKHFENTF-------EE
LIEDPLKCL-F--KGQEC--KAEFTEIVSAQYGL-CYQFNSKNRLYA-NEAGEGAGLRLI
LNI-DEEDLLVSNVPFTGLQVFVHPFGE--PFEIAKRVAI-SPGSMNFIHI-RQWELLK-
---EPY-QSKCDEKSHLIV----PYSQSMCSVDGAMKKMMDKCGCVEFVHHLDDK--EKC
---GIDKVECIDKMIDDIIHE---RKDCPR-QCLTTKYLIS-VGETTM------NTKFFK
MMKEKHNKTLTDAHTFVKRNVFGIDVSFTDIVYLKETMSPTQTWITVLSTIGGSLGLAMG
CSIVTFIEFIVFGLQALYYCKPNDDNSSAKDTVKNGHAVTNAES
>Clytia_hemisphaerica8
-TEVDDAL--LSPSIA-EERLTIRQIFRRYVDQ-STLHGFRYIVSDSY-YVRRFLWACLM
ILGAVYFIIKLKQGIIEYFSYPFSTLSTMEYVKES--LPLPAITFCSVNQFKLSRLEESP
LMYRLYEEN------------------RLPLS------RNWSDPGFDIHEQLK---NVSL
NIDDIFKCD-W--IKRVC--SGNFTSHFS-KSGQ-CFTLNSNHTKLEVNHFGINDGYEAM
FDF-NNQDV-IPFEDYTGIHVIIHDPNEL---PTDKGFLI-SPGFKVYVNL--KRVEVN-
NLEPPY-STKCGEKQKYYE----TYSQSACLMEKLTDFVGEKCGCRELYMPDNNL--PYC
--SLRETFSCAYPMKESFNQY-EARLECPI-DCQVVEYQ---TTITDX------------
--------------------------------------------------LAGQI-----
--------------------------------------------
>Clytia_hemisphaerica9
-NRGLKMT--KEESLD-GETMTLSEKWKEFCDE-TTIHGFRAAFFSRN-TCLKVFWRILL
ILATLLAGFLFYGVLMQYLKYEFKVSKEIDFNMDE--VNFPRVTICNINSLQKNELGYQG
DVDELIDFY-HQMRGKTLNVSSTKRILNYFYAKNLNKTHDIFELEMLDDPFMR-------
RVFPFS-CK-Y--ENKPCVD--NFTEIFSFSYGK-CIAFPKKDVLKG-KFSGP--GLQLT
LNI-HEEDMLDSRATFNGLAVFIHHQRET-----SKKVFV-PPGTMNNIHI---TVSMLE
SLPPPY-STKCGSEVIDPNF---AYSANLCAVDCISKIYSEECGCLDLKKFQDNI--PEC
---SMEQYDCYNHLLDNRTYR-KCYQTCPT-PCTMETFSLQ-TGQAKI------TKFLYK
RLSEMRNLTFQESQDYISHNVVGLNIAFADVIYTKEKLTPSVDWKVLLATIGGSLGLCLG
CSLITIIEFIVFCLTY--LPFNKRKQPSTK--------------
>Clytia_hemisphaerica10
-PKHNDDN--EKNVDE-KKDKSIKELLIEFAES-TSAHGYSPLASTKT-ILGSVVWIISM
LAAYIVLILVIQPLITKYLDRPLLNKQTVVYE-HR--PKFPVVVFCNENPVREKYVELLT
QLNETFESI-----------------------------DPDKAMSHVADPS-----IYGH
RINDSILCD-F--RHGSCSDANTWGEYWQGRYK--CWFFNAENP-RRVTRAGHRGGLHLH
FNI-EQEKY-IDNTYSAGLRMFVGLQGEK-FDVEEKAIPI-APGKKYDIAL--TKKYIYR
A--DPFNNGSCMRPDRKSDF---HMTHGFCSKLCANAAIRDECSCLEYRFKDV----PFC
----PQGDQCLDEEKGNMKCD------CNP-PCEETLFSTS-VYSQNY--PQ-----DIR
RQREIA-----EGKPDPSKNLLTVSIFYEDKSFIKMEEEQFYTIVNLIADMGGQLGLFGG
FSFLTVVELLVMIVIHLVVICKGKPE------------------
>Clytia_hemisphaerica11
-VAMKVQS--EMSPYL-KIQKERYRLFDRFSND-VTIHGFRYMFDQQH-WSRRFLWFLLN
TLIFALSFLLFYQIIVDFVQYKTTTTLTTLHD-DMGEIQFPTITVCPFNSA--SQTKLQN
IFRSLNMTF-DPASHKSIEDPLIKQ-------------ALAKFVTLKAANIYSVAALYQL
NYTDFMQCLFY---GKGCTE--DFKTVYT-WFGM-CFQFNSHTTSRKPATLSPIEGFTLL
LDLKLYDDF-SFGFPAQGISITISSYGHP-VFDGTTSFVS-RPGDLAYVKL-SLKKAIR-
-IPQPF-PNGCGVQIIRREY---PYTQAMCWMDCILQKVYIKCGCEQDEVTNGTE---IC
---GLKENECYRNFTKTKRED--CWAKCPK-QCDEISYQVS-LSSGNL------NTGIFN
RLSRLK-SWTEQARDYVRNNMVGILISFQDYSVLVEESLRTVTWTHLMGSIGGSVGLCLG
FSLITAFEFLFFIFDY--VMVPCRM-------------------
>Clytia_hemisphaerica12
-EKEMESQ--KVEKTE-NVGNDKEELFNTFYNS-VTLHGFKFLFEKSS-MLRKGVWFLII
MVAFMCSIALFFDLVGDFLERKTNIDTIEYYE-EN--HEFPTLTICPYDSQSKQKLNNLT
VNYTKADFL-DLVQRIPTSENLSLTPEIQNFLKELD--TRNVMELLSMYNM---------
DFKDLIDCQKY------C--KQDFETVIW-NNHQ-CIEFNSKPSLVVGKIDNRFRGFQLY
LDL-GQTSY-FRTADLHGVMVMINKFGNA-HHLKSY-VSV-KPGEMAFIKL--KEYSSL-
-LPPPY-HSNCGTHLINKKR---PYTNTLCKFDCITNHVYQKCGCEMKHIKKRSV--KLC
---TLEKMICYNYYKALFMEK--KYKQCPQ-ECTQTTYKVK-KATVMI------SDEVYK
NIQRTVNMTLTEIKEYFRENIVGIHVSFFDNIIIKEKMIPSVRWTCLIASVGGGVGLGLG
FSFITAFEFVFFIYDYIKSLRRVMSRKERRDVIQVVKMNMNAD-
>Clytia_hemisphaerica13
-EEKEGKS--PAKSGN-IVDERLKQIFSRYVES-STLHGFLYTCSDTY-IIRRFLWACLM
ILGAIYFLVKLREGIIEYFEYPFSTLSIIDFP-DI--LEFPTISFCLVNGYKHKELNESR
LGPLLQNGR-----------------------FPIH--SSWLDPGYDIVEVMN---NISF
TPSDVEECD-W--IKNKC--AANFTTFFNKQNE--CFMLNSGHPLLKVNHEGLKYGYEGL
FDMRTSSAF--LTHPFAGLRVYIHSHHE--PAGSGSSFLL-SPGFHYYVKM-DMHETHN-
-LEPPY-STQCGEIQKYFD----TYNQKACLLEKLTDYVGEKCGC--RFMAENGL--PSC
--SLKQTILCSLSAKDSFSEY-KFREGCPV-DCVQHYYRYQ-ITDSRF------------
---------LHNPPTGVEAQVLR--------NENARKGQNSSHMLELVEELSPE------
-ELAHYVE------------------------------------
>Clytia_hemisphaerica14
-VKLCQDD--EEEDNS-AGKSKLDVMVETYVSS-FTVHGLTRIFSKSE----SMFWMMML
LVGVTLSTYVIHGLIKKYFEYNIYTEVRSTVSIKN--I-FPGITVCEFNGMLSNYFAYCG
QQRGHATIY------------EADNVCSVDARAGSEEIKDRLDHPFQWSN--------GV
NVTQ---CT-W--GGKYC--KDTYIKSLADHNH--CFTFNYNGDFYDTYS-------HAY
MEFTINDKY----ARGAPFIIIVHDPRIA-ELDMTNRVVL-EASKIYELKI--EKTVIKR
-LPSPF-PSNCTVGKMDFFPG--KYTRRNCLESITYSRMFKECGDYHQPKELKD---KYK
TNKTREVVQCI----EKFSQEEVTIKECPF-PCEEIEYT----TMPTF------------
------------HSRVPKDPIYRLHIQYHRVDYKSIEEKQLVTWDQVAGEVGGLVGLVIG
ASFISIIEIVFYVFLC--SFHKVKRCYTSG--------------
>Clytia_hemisphaerica15
VTAVKAKN---------AWKEETVHKRDNYIEN-VTVHGVSKAVKRS----ERYFWISLV
ISCVFALSYGLYLMVHKYRSREVNLHIQDQIH-DK--LELPSITICSNNRIKFDYVPGEQ
GPGDLTTAF-----------------------------------SEGFYEF-------AS
KFPP--FCR-F-KG---C----NFTEEFS-TFSD-CVTWNMDGLIKQ-ELPGLNSGVRMM
FFV-NEDRM-QQGFIENSISVVIHFAREY-PSIYFDRLEL-TPGVETRIEL---SKKMFL
RLPEPY-PSNCRTFMDIKRW---SYTRTSCLELCYNRQGLKECGCLDWYQKYKQN-----
-RTVADINACYFTQNFDLSNN---EIDCPS-ACSEVIYSRR-VHTVPM------EKQIFQ
QLDYYD--VNVGDQQKFKESLFVFSFYYPRLGFELVSEKPAYVLSDVANDFGGLLGLCIG
ASIMSLFELIIIFCLS-VPKWQKGK-------------------
>Clytia_hemisphaerica16
---PAVRS--ETGSGTITDDSKNLKSLKVNISS-LTIHGLPRAIESTS-WIARIFWMILF
LIGFGFFVKFANVAVTHYLQHDIFQRVTMKAL-KR--MPFPSVTICNMRKV-YGELNERH
FTKKHKSPK-SGVNHYLHHH------------------RRMHKNNVDFEAF-------SN
GYEKLVNCH-F--GNRTC--TDHFKSLSLLPK---CITFNPEGNVFQ-TQSGRNFGLQMM
LFFNTSNDIEVHFNDQDDIAVLIHEPGTY-PDL---SYRL-ETGSRTNVAL---RKKKSS
RLPAP-APTKCVHRETKNIFPG-KYIPSLCKDSCHLYKAYLECGDVYFLLGPRAL--PAI
NMTGIDQEACLKKHLKYYQYR---LTDCPP-SCESSSYETL-LTSTRW--PSKV---VLQ
YMQESF-NTTNFNTTDLENDVAYLSIFYDDFLISVEEEVTKYDTFSLISDLGGQAGLYLG
ASFFSIVELVLFFFIL--AEIKKYMERIQEATA-----------
>Clytia_hemisphaerica17
-EEENTVK--SADLKE-DETCQRRLLFKDFCQN-VTMHGFRFLFS----FLRRFIWFLIT
STITAFVVVLFYNLLFDYLEHKTVTVNDFE---DVATLQFPTVSICPLNTI--SNRKLQE
LKGNLTTDS-TVYKVMSIINKEGINTYMELLNAYMNSYEDFADIRTIFDKG-------GE
KQNQSISCDFY---ERPC--KSDFVIVEYLPKM--CFDFNTGNPGLTIRSNGYFNGFSLT
FDLSDIKKI----SVLDGFYLEMTSYGNT--FGMNEIISV-NPGWETAVKI----TQTET
RLK-----SKCGEKEKFIK----DYTKTTSINDCMFQHVYKKFGCPDIYHQVQGI--PYC
---TIKEMAGYFHYRDNEDVEKQCIKSCPN-ECRRVGYNFL-KDKRKL------NRGVYK
ILQHDMNKTITEIAENVRENIVRIHISFFQNQIKIEEITEKVEWITLIATIGGNIGLGLG
FSFVTAFEFLFFFYDYFNLLFTKKR-------------------
>Clytia_hemisphaerica18
-SCGNTKQ--PTQSPD-PLLKTQSELVEEFYSG-VTLHGFRFLFEGR--WIRRLIWFIIC
FAVFGFSIYLTYGLFSEFLDRKTSVAISRSYTEQA--LDFPSVSICPLNVQSKAKMKNLS
IDYTIDDKL-LFGHDLNPELNITVD-------QFVN--DLEAAGVNNLLDFMK---MYQL
DFASTLACSIY---GQDC---EDFTERIW-RHKR-CLQFNSGEPFTARKESDYFTGFQLE
LDLGGTEYY-QSPSAHNGVLLIIENYGNV-XFQDLGGVTV-MPGTQMYVKL--TENEIT-
MLPSPY-ATDCREVDKFKT----RYTQGICVIDCIIAHVYEKCGCRILNI-PGAK-----
--------FCKLEEV----------------ACYNGERSIS-------------------
---------------------------------------------------------CIN
LALITFPE--RFPV------------------------------
>Clytia_hemisphaerica19
-NGRLELE--LLENIH-EKQLNRKMIIKEYVNT-FTVHGLTKVFE----RVESAFWLVML
FGGILLSVVIVHGLVTKFLKHGIYTEIRSEIT-DE--NFFPSVTFCENQLLD-SYFSYCG
VAPRHGHEN-------HKVCDYIM--------KEPE--ESIEESRNKFWYN-------GL
NITK---CT-W--GG--C--SSDYFKTLN-HFNH-CITWNYAG-----NLSDVYSHVDIE
FDV-KPLSWGKEGHLREGIFALPHDHRIY-EIDIVNKLDI-EPYKTYEIKL--DTTVIK-
RLPHPF-PSKCASSKGD-----IKYTRRSCIESHNYIEMYKKCGDLDYVIPPDIK--KYK
GNKTREAEKCVWLFGKGETQK---TKNCNL-PCQELQLA---ITTSSS------------
-----------ERKKDKSRTKYRISLQHQLIDYKVMEEKELYPWDQMACEIGGLIGLAIG
ASIISLVEVIVYAFLV--IVNKVI--------------------
>Clytia_hemisphaerica20
-RLDKLEK--QANNGR-DDKESIEEKISSYAEG-LTIHGANRIAG----AVSKVIWSILV
ACSLLTAIMISKEHWESFLSDHSVSNFVIT---VEKEIKLPSITICNYAAIRERRHFIDG
IPTYKRPLL---------------------------------LSDGSMRLC-------GQ
NLTQ---CG-YN-GTT----TADYSSSSHLVYDDNCFTVRGSTQYV------PSDILSVQ
AVANRTPDW---------TELYVHPTEET-PTVYWA-----SEGWYHVIL---DKKITR-
-LGLPF--TDCVESYEQNKFKG-NYTVTKCKKGCFWEKVFEKCGAIMEPRRFDNT--TFI
--NNTEMQTCLK---ESVTEE--CNRLCKLQPCYEEDIKLS-LDYHKA------------
--------------PS-YPNFYELAFTFHTFLVEHIEEKPAYTWQDLFANFGGCVGLMTG
ASILSAFEFFGLIVLDFFLYTKCQTIHPNP--------------
>Clytia_hemisphaerica21
-EVKEIKN--RSPSGG-GQANQGIESHKDFAEG-LTIHGLSRIAGTAA----KVLWTILV
IASFIIAVLISKEHWSAFLEHDSRTSTKIV---SQSKVPIPAITICDHTANERRRFSGEP
PPVKRPTLV-----------------------------------DFSIVDC-------AR
NLTA---CG-Y--GTTFISAPQNHLVKFDETTD--CFTITGEVLEMPSDVLSYQAAADRR
LN--EWTEL------------YVNSVDET-FFESSEVYWA-SEGFY-YVNI--EKKIITR
-LGLPF--TECVDGPYSNKFKG-NYSVMKCQKGCFWEAVFEKCGQIMYKRHPEKT---FV
--DDETGQACLLENDHALTEK--CDNLCELDPCYDEDIKLS-LFHNPM------------
----------------KLDHFLELAFTFQSFLLEIVAEKPQYTWQDLFANFGGCLGLMTG
SSILSIIELIIFFGLF--FTNFLRSKKNNS--------------
>Clytia_hemisphaerica22
-APNNEQK--QRFAET-REENMVQQKISDYAEG-LTIHGLNRIVG----SLNRIVWTILV
IASFIVAVLISKDHFDAYLTRQSRTNSR--FV-TEKTIPFPTISVCDRKGI--REKENFE
GSAPLFPRP--------------------------------IITNRDLFEC-------GK
NMTS---CQ-Y---NQSAGDKTGFVEIDN-FTN--CFTFRGLTQKL------PSNLVSIT
MSTKRMENW---------NEVFVNTPSET--FHEATGLAT-NDGFY-NIKI--RKRIIKL
-LGLPY--SDCVKSHSQNKFKG-NYTVTKCKKGCYLERVFQQCGAIPPMYRQFEN--TLV
--NNTFGKACMNTNDEKVTSI--CDSLCELRPCYEEQI----ITEAEF------------
-------------NPFIVPNLADIAFSFPSFMVEIIEEVPAYTWQDLFSNFGGCVGLMTG
ASILSLFEIFDYFDIY--TKWSSRK-------------------
>Clytia_hemisphaerica23
-SIQEEMK--SLKIKE-GKMNVENKISQSYAEG-LTIHGLSRIAGPAT----RVVWSLLI
VTSFIIAIIISKEHWDAFLDHHSQTSTKIV---TQEEMVLPAITICELLVYRR-RFIEKG
LVGKRPKMI-----------------------------------KFSAMDC-------AK
DLTK---CG-Y--NGTTKA---DYKHLQNDLVFDTCFTISSQ------IQKAPSDVLTAR
IIA----------KRVRGINIYINPSLET-PQASAAVYWA-AEGFY-HVTV--EKKIIKR
-LGLPY--TDCVRGTYEQKF---TYTVNKCLKGCIFEEVLIRCGAIPKKHLRKPV--TF-
--DNNETFACFNKEDNILATK-----RCRLDPCHQEEFRLI-LSQNPV------------
----------------KTENFLELAFTYKSFLLEIVEEIPSYRWQELFSNFGGCVGLMTG
ASILSIVELFMFGGIVTNYFKIKNKQSKD---------------
>Clytia_hemisphaerica24
--VHNRTE--KKQLEN-PKKVKRVRELNEYIDG-FTVHGLTRVLPRK----ESAFWFITL
ASALLMAVIVVQGLMSKYYRHEVYTEIRSIVT-DK--NRFPSISFCEFNLLKRSYFAYCG
GHIKAANNV-TCNLDD----------------IPVP--QDVNHTGQDYWSN-------GM
EIRE---CT-W--GHGKC--ISELVQSKK-DLNH-CFTWNYEGTFH-----DMYSHVTLI
IEF-KKPSW---MTNRPHIIAVPHDSKIK-EIDMTMAIDL-NKQKKNQLTM--GLTQVQR
KAPFP---SKCINGGRDDLLP--GYARRTCAETQIHTNIFKKCGT-DNAVSPNT---RFT
--NMTEVTNCIYAMSENLKAT-SYSTGCPF-PCRELE-----ITFTHH--AE--------
--------CDEDTERYIKDNDYQVELQLQNVDYKIMEEKEMYPWDQMACEIGGFLGLVMG
ASMLSMIEIIACTWFY--GIKRGKYGKNEG--------------
>Clytia_hemisphaerica25
-TKKQNTG--NEENDE-VDDVIEKKLWHEYSSS-LSIHGLSRTIHTDS-HLERIFWMISL
MLAVGIAFLMVQSLLIKFWNQDVYIESRVT---SK--NYFPSVTFCLEEITVKDTYCEYP
ANDDLHGAL-----TGRPEECTTGRWWGLPKLRIPN--NVFELGMISIVTL---------
PLQTFFNCP-W-KG---C--QKNFKPLVE----NECLTWNPDGEFYN-----LKNRLELN
VKI-NHNDY---RGKGKGFVAYVHHHTES-PISSERKIPL-SDTLNTEISF--KIVKVRK
KNP-----QSCEDNNSKNIFPG-RYTVEACLYTCIQSLML--CGCKDYLTLEKYW----M
NTTYEEVYSCMRKSYLFYADG----AVCLP-PCQETQYQ---VSSTVS------------
-----------------APGTSLVTLMYPERNYEYQEEKEVYTWEDFIAGIGGMVGLFCG
FSILSIAELFVYIGLK--CVFKCRGANQGTDGNVEAGDTIKGRQ
>Clytia_hemisphaerica26
-TPRNKNT--RNFVEE-KKEGSYATKVEEYSSS-FTIHGLSRSIHTNS-RLERIFWALTL
SLAIVVACLLVQTLINKFWRQDVYVKSETR---VTKNNTFPAVTFCLRPIFKYEFCELRA
NDALPGKFH----PSLKSCNTKAAWWETLFHFENMLEFSYIEIDAVPARNF---------
---NIM-CP-----RVSC--QDYLDEKYFRLNGD-CIQWNYG------DFSNSQNRIDLQ
LTV---DSF---HEAITSVVAYVHDHQES-PIPSDRRFER-FSNTEIQIKS--IRKKIKR
E--SPN---NCENYNNPKNIFP-GYSVEACINTCLE--ALKKCGC---RIPHPER--HWV
ANQSVDVHDCLYEGYGLFDAD---GEICPP-PCDRTFFSTS-MSATRR------------
----------------IPPTSAVVSLLFTERNYETQTETVLYTWEDVLAGVGGMIGLFCG
FSILSFAELIIYAGLKILFFRKKQKRRDYEMNDDIPGSAVNQTV
>Clytia_hemisphaerica27
-EDIPLRD--KRDKSN-KVNDKIEQTIRKYAEG-LTIHGANRIAR----PLNRILWTILV
IASFVAAVMISKDHFDTFLTRKTIIHTSHIPQ-QN--MTYPAITICDWQGLAREKRHLSG
GPPIFPRPQ-MVDED------------------------------------VQ---LCSF
NMSN---CG-Y--NGYQT--NITYLHHLVTNDDN-CFSIDAIESHQQM---G-------V
LDI-TA----LSDRSVNNFWMQINPTSETFPEASTKRYFM---GEGSYEAL--ISQKIT-
KLGEPY--TDCVREYSQNIFTG-NYTIDKCKKGCFLENVFEKCGAIMYIHLREPKT-L--
--FKVKGESCFTSVEKALLGQ--CNEKCYLQPCYKEIIDLA-YHKTRF--PN--------
--------------------ILEISFMFKSFTIEFAEEVPVYTWQELFSNFGGCVGLMTG
ASILSLFELCIFFGLIFIYFDLYNKKVKSTKT------------
>Clytia_hemisphaerica28
-VNIQTEK--EVRKQK-NHLDQIEETISNYAEG-LTMHGANRIAR----PFSKVVWTILV
IGSVITAIVISKEHWDDFLSKKSLSNIKIN---VPDSIQVPAITVCNYVGIERRRFERGA
PHFRRPKLV----------------------------------DILVLGNC-------GF
NLTR---CG-Y--ENSPVQERNDLVKFDN-TTN--CFTLSDASNILTVQAVANQSDMDIW
SEI------------------HINPATETFPESSPTIYWV-SKGFYQATME---KKITN-
-LGKPY--TDCVKSYTQNKFTG-NYTVTKCQKGCFWEKVFEKCGARHMQEPHFKT-----
-FVNTFGQACLSTIEDDLNIKERCNHICDLPPCYREDIKLH-LDYHPS------------
----------------PKVNYLELAFTFQSFIIETVEEVPAYTWHDLFANFGGCVGLMTG
ASILSFFEFIFFGLIVFDKCTKLRS-------------------
>Clytia_hemisphaerica29
-MEDGVQY--SDSKKK-RKQENLDQRINDYVDG-FTVHGLTKVFRSNK---RSCVWIIFI
LTGVLFASVVIGRLLSKYYKFATYTDVQRIIT-DH--NTLPSLTVCDFKAMQIEYFSYCG
QQFTNWNNG-DTICDYTKMMNLPNP-------------DDLPYQNTSVWRN---------
ALFEVIHCK-W---STEC----TKTPNITSRMNGACFTWNYNGDFHD-----DYGHLELK
FKL-RNNDS----IEQRDIVVLPHDSDNV-EIDLMKRIAI-ESAVKYQITI-GKTLLLR-
-KPEPY--SGCQDGSDDDIFPG-AYSRHTCIETYKQMNIFKKCGIRKYLPSSIRK-----
NKTLNEIKSCIGKEIEAKGPP---KELCPF-PCKELELR---LSPHSY------------
------------KSSESKKNVYDVELQLESVDYTLMEEQPIYSLEQMSAEIGGFLGLVMG
ASLLSFIELFVCGMLF--TFRKVHG-------------------
>Clytia_hemisphaerica30
-KPASSSS--ESIRWH-EGQITRRAIIKQYVNT-FTVHGLTKVFE----RLESAFWLVIL
FCGLIFSVVVVYGLVVKFLNFGIYTEIR--SQVTD--ENFPSITFCEKIMYHHTSYCGIP
YDDYMSTVD---------------NHRDSTCDHTYNRTNLNITISEGNGTF-----SNGF
NITK---CK------NKC--NNGYFKSLS-SFNH-CIRWNYNGNL-----SGINNHVDIE
FEF-NIPDW----FDKDRAEIITATPHDA-SINDRTRIEI-EPHKIYDINL--DKTEIRR
-LPYPF-PSNCSNNKDKHLFPG-RYTRRSCIESYKFIEMYKDCG-DTIRMIPRDIIEKYH
QNNTNNTIPCIFSHMEVRAEK------CAF-PCSEIMFF---PTFKRA------------
-----------------RNNTYKLTIKYHHVAYRIMEEKALYSWDQLACEIGGFISVVIG
ASIISMIEVLVFLILV--IVKKLTTKRQV---------------
>Clytia_hemisphaerica31
-RLSLVEN--VVNENP-QNTGKIEQTISEYAEG-LTIHGATRIVR----PLNRILWTILV
IASFVVAVSISKDHFKAFLSHETITHTHFV---PQEVMPYPAITICDWQGLARESRHLHG
GLPIFPRPR--------------------------------TVVNVNYCGF---------
NLST---CG-Y--NKNY-----DYSELSIMNNLN-CFTVDG------IESDDPMGILDIT
VLA-NRNNF---------WSIQINPTTETFPEA---TVKMYPAGEGRYAVLTRKTKLLG-
---HPY--TDCIKTYSQNIFTG-NYTVNKCKKGCFLENVFAQCGAIPLKHAREPH--QFT
---STTHLTCFRKIEKTLLAK--CYSKCHLQPCYKEELELT-HHKARF------------
------------------PNTFGLSFHFKTFAIEFSEEVPLYTWQELFSNFGGCVGLMTG
ASILSLFELCIFFGLIVFIYANIKRFQRKINT------------
>Clytia_hemisphaerica32
-FTVTSEQ--MEERLP-KDKKKRDKILKEYIDA-FTVHGLTRVFPKRE----AILWMVVL
CLGIFLTTIVLYKLLAKYFKYETYTEIK--SVVTD--KNFPSLSICELKMLQRNYFSYCG
QSMSPLRDG-------------KSSKQPCDHAKIPTSAHNASMIGNGTKSW-------SN
GLFDVLYCT-W--DSKDC---NSLYHFRSNRNH--CITWNYQGDMTD-LYGHVEIGIKFH
AWD-DREPK------------IFASPHDP-NLIDLTKVNL-DAHKLYEIKL--VKTEVKR
-LPNPY-PSNCSSQRVDILP---GYSRRTCIESYKMLNAYKECGDTYVHIPEKIK--AYS
KNSSKETRACIRRAVQKEPEK----GRCPF-PCRELDLGIS-SSYNER-----------H
GLASQS--GHDGPHEWTYNVALQ----FQHVDYKIMEEKALYSGNQLTCEVGGFLGLVMG
ASMLSFVEILVCLY----MMRKMYNEQEDV--------------
>Clytia_hemisphaerica33
----VGENLPKLRRVS-TRQKILHKKKVEYSRS-FAIHGLSRVFT----RIEKFFWLLNL
VLSFGISAFLIRSQVKSYFNKDIYIEERRI---STPTLEFPTVTLCTRDPIQYCKKDAAK
FLRLFPGIR-------------------DPCKHKLDITQNGITTNYPPGDL-------KF
DIPTFIKC------GVNC---DFFKDIYAWRISNNCVQFNGNRLELSTDRIG--FRMSLA
KNI-KQRDF----------HMYIHSSEDT-PYILNHGFEV-SSLQNTNLRI----KTIKT
KLEDPF-PSKCVSDEGKRNIFP-GYSIQACSLKCIKTFKL--CGCRRYIPEDIRL--NVS
---IQLTHMCLTKHIKHNLIG-----QCRQ-PCDQLEYDVQISPRPHW------------
----------KKTHGYAGPAALFVEEFLTEPGFLQREEKEMFSWTDLLGLVGGTIGLFCG
FSFLSFLEIIYLAIKI--IVKRDVEEQETESNKDDDSLIL----
>Clytia_hemisphaerica34
-PTVLMKE--DDDTWH-ERQINGRKYIREYIGA-LTVHGLTKVFT----RFESLFWLFML
SMGTLLTGFVVFGLVTKYLEHHVYVQISSQMV-DS----FPSITICDENKLFENYYAYCG
LQCHHPEAQ-SKVCQ-----------------EKWM--HLNNVSAYMDKNNRW---TNGL
TINA---CYTW-KD---C--NLKFLKSVH-RYND-CFTFNFDGNLADIYGH-------FL
IDF-TFNHTNEPADRETTIIALPHDQDIV-ELDFTLRNQL-EPLKTLTMVF--DNIHIK-
RLPAPF-PSNCTDEKID------GYSRRSCIETQNYIRMYKQCGVRQFMEHKEHAIVDTC
--------QCIRQFSESIKAY------CPF-PCNETEMSVL-TNFNRW---------TKE
EMKSAT----------ELLNLYRLDFQYQRVDYRLIEEMELYTLYQMACEIGGFVGLVIG
ASILSFIEIFTLVSLS-IRRYPKIE-------------------
>Clytia_hemisphaerica35
-VNTGNTI--NANQTD-QSDKEEEPLWKKYTQN-FTLHGLTRALQ----LWERIFWGCVL
TVLCILIMIHVSGQMSKYLDYGIYTNFEIR---YKGEVTFPSVTICDKAII-YRPMTVCD
LPVEEESVQ-----------------GAPICDKEYRMRNTKGSPGFINADG-----VYEH
PLLK---IS-Y-NKEKN-----HFESLSLYNHR--CVTWNPAGNVTK-----GKYGLAI-
MDI-EMKDP----QNVFGFVV-THGPGEY--FELSQGVTV-MPSMSQRLNL----KATNY
ELPKPY-PSQCRDRMPESSTMS-QYSRKLCIDLRIPVTELENCGSVDDYFPFISD---HK
AQTLGEFNQCRNLKQTDIQTN--KLRECDP-PCRQTQVK---TSVEQL------------
-------------GPTMDPKMANFMIKLVNSDVDYVVEKKLYEWNIMVADMGGLIGLLNG
SSICSALEVVIFLFGL--LYHQHLEHLHLHGLHHQTTEPTNN--
>Clytia_hemisphaerica36
-EEMKESD--EDNIWH-ENQMTSKMVIKEYINS-FSIHGLTRVFNRR----ESIFWSVIL
LLTTIFVAISIHNLIAEYHKYDYYTEMRDKLT-KE--HVFPSITICNQAKLRETRLSYCG
KPSWEHGNR---------------------SIICDQ--ENIKPTKAEFEEGIW---TNGA
NISN---CQAL---AQDC--NKSFFKATS-FLED-CVTFNYGHDAWAY----------MS
LSQ-NRDNR-------DDLALTIHETNVN-PLKVDSKVML-QPSREVEITY---EKIVTK
RLPSPY-PSNCVADKGD------KYARVGCLKSNLDIKIFKECGCYDRFI-PEETKEKYS
RQQSAEAIGCIHRF-NRMNMS---VPDCPK-PCDEIRYD---TALVLF------------
---------------------------------------------------GGXKTM---
--------------------------------------------
>Clytia_hemisphaerica37
-MCVNAGR--DDEEFL-KEKQQEVEEYNDYVDG-FTVHGLTKVFKKKE----STVWMVFI
FVGLLLAGVVIGRLVAKYYRFETYTEVKSVVTAKN--V-IPSISVCDFSELRKAYFSYCG
TTLLSKDEN---------RTKEYCDHSKLNLEALDN--STMVNGKWRNRLF---------
EIEE---CY-W--EGAKC---NSPKYFKSHMLGA-CFTWNYDGEFHDAYG---------H
VDF--QFKY-LRSKHRPDIIIIPHDPRIS-DLTK--KITI-DMNKHYEIKI-GKTYMIR-
-KPHPY--SKCTAATNAEDVFP-GYDRRTCRETYKQLNSFKECGDIFIKKYAQNR-----
--TIGEIEMCILKTINVKPPE----DLCPF-PCEELSLN---IHTNVY------------
------------DGDKHNKDLYIFGIQLENVDYTVMEEQSLYSAEQMSSEIGGFLGLVIG
ASLLSFVELFACGALY--VLKKIKS-------------------
>Stylophorapistillata13225
-AKEANSD--DEDDQE-DDIPTTYELWQDFLHS-LTLHGFRFIFEEGP-KIRRIFWLLIL
ILAVMMLLLQGKKSIQKFFDRPTTTTVQVEFL-DQ--IVFPAVSICNFNLFPYYLINGTI
GEKVMSRSPIPNFLNYLRRRRREKKGDDDDDVDVLDDTSIDIDDSFDFAQFVR---THGH
RIDHMIKCR-W--KSQPCPE--NFTAVIT-EFGL-CYTFNSGHPLLKVQRAGVDYALRLS
LSV-QQDQYYGSLRDSSGFKVMVHDQEEP-PLINELGFAI-QPGTHTFCGL--RKEVMHN
-LPRPF-KTACEDKHAGFK----KYTKSACLLKCRADYIIGMCKCRSYDL-EGEA--PPC
--LPQQVKNCVWPAMEIFRNE-SNNCECPV-PCEITKYQVQ-LSYAQT--PAKH---FSE
VLAKRKHVRKDVMRHYLRDNFLELDVYFEEMQVTLITQRPAYDQESLFGDIGGQVGLFLG
ASILTVLEFGDLLARI--IVNKIKRQRRHARTV-----------
>Stylophorapistillata15158
-RENCMKE--VKDAWK-SETGEATRVIKDFSGY-TTLHGFHFVLDSAS-RIRRIIWITLI
SLGICALFFQFRDNWRKLQSYESVIGKDIDHA-EK--LLFPAITICNQNMMRKSKIWGTD
AQTFLDQQD---------------QVKLHIFGNKLL--EQETSPDFDPGESVM---KNGH
NLSEMKDCK-W--KNQPC--PANFSSFISFMRGV-CYTFNSGHQKLYVTTSGKIQALSLY
LDA-QPEEYGPYSYDATGFKIMIHDQKDL-PNIEDLALDI-TPGFTTNIRV-RRSKMVS-
-LPAPF-KSACSEKSAAFK----VYSQYACLLECYTNITLEVCGCRLLSMPSFDE-NRYC
--SAKEIFTCVFPKYGKFNPS-SCA--CPA-PCTEIRYHVQ-ASMAYA--PSNH---LWD
TIFPMYSSNVVEFQNYIRQRMAQVNIYYESLDTEVTEEKPAYDFNAFGSDVGGNMGLFLG
CSLLTLCEFVDLIVIMCLCWRKRNTDLKADPYQ-----------
>Stylophorapistillata17671
-KDISVVY--IKSEEK-KKSDKIHELWVSFLDS-CTLHGFHFCFSGNP-PVRRIIWTLLL
LGAFALFFEKCTDSIINYFQFPFTTTTLIVYE-NS--LVFPAVSICNYNDARFSKMNGTT
VHELYFRTK--------------------IKGENVSHLLREISGTKTLSEA-------AH
RLDEMIECK-W-QK---C--HRNFTEFKN-ADGD-CFTFNSSSALLT-SSTGEDKGLRLL
IDV-QHYDY-YFAVESAGFKVILHDQDET-PVKMQ-GLAV-SPGFTTYMEL-KKRKITN-
-LPSPY-RTKCGMPKRFFD----KYSKSKCFLDKLTRYVVRICKCRAWFM-PGAKVGPVC
--DMETSQRCMWPAWVHFEDK--KLDECPV-ACESVEFSAQ-LSYARY--PANA---FAD
YLLSKETGTPEENRQYLRDNLLELRIYYESLTFSDVRQVPSYDLYSLLD--------WL-
--------FW--------WGKRKTK-------------------
>Stylophorapistillata6294(1)
-VNPISDD--RAARGS-SQKEAIEKTWKTYVES-TTLHGLHYVFSRST-SARRFLWAGLL
LLAMMWFSFQSFKLVEKYYSYKVTTKVSLRYE-PM--QNFPAVTICNSNMFKHSVVKAKA
YEEIVPHLF-VSISEKMGLPLSFNDSI-----------DLNKYNDFNLTQFYI---DAGH
QITDTFHCI-W--NGPTCHR--NFTSVLT-SMGL-CHTFNSGQRILQVKQAGSDRGLHLI
LNVKQREYY-GITSYLAGLKVLIHDQQTL-PLVSRLGFAV-SPGTSTFVAL-KKLRILN-
-LPKPY-EGNCHDKEIKSPGFS-KYTIPSCEAVCLTNFVIDKCGCRDALM-PGIE-----
--------NCD----------------CPV-PCDSISFNSM-LSYAAF--PSNN---FLA
SLAEEL-GVSNTTADLLKQNLLELRVYFQDLNYQVIEEIPAYEYESLLE-----------
--------------------------------------------
>Stylophorapistillata6294(2)
-VNPECSN--VSEEGT-SRTSAIRERWNDFVES-TTLHGLAYVVTSKS-RIRRILWAVFL
LVAIVFVSYQSFTMLKKYFSFPNTTKVSLKYD-AK--PDFPAVTICNFNKFRNSVIEDLG
LDAVANKSV-----------------------------DLNKVINITQLFY-----AAGH
QINDTLACV-W--NSQTC--YRNFTPVMS-SMGL-CHTFNSGQSVLKVNEAGADFGLYMM
LNV-QQYEYFGVESRDAGLRVRVHHQNTL-PMVSQLGFAV-SPGTSVFAGI-QKQRVIN-
-LPKPY-ESNCYDGGPDFT----TYTISSCMLLCETRFVIKECGCREMSAKFQTL--KDC
--------DCRVPCDYELQSL-LGNADCPV-PCNVISYKPI-LSFAVY--PSKE---AMS
RYVDMQNVSVEEIENHIRQNVLQLRVYLEDLDYQVIEEKPAYESGSLLGEIGDKVGLCLG
ASLLTVLELVDVKVGVITLGQSEGQ-------------------
>Stylophorapistillata15983
-ITSLNDN--MDRNAK-DDSQRKPETFRSFVED-TSMHGARFLFN----IFRRGFWTVLL
VLSSGYCIFQIYASVQFYYQRPFNIKITKIMPKRETSLPFPAVTLCNLNLLRYRRYQIGK
NLTTETIEG-KRYAIAKLLARSEDVFNNETKKEHLELFWRFYGEVFFLNLF-------SH
EIEEMLRCL-Y--DETACPE--NFTQFISSTYGR-CYTFNS-HPVLNATMAGQLNGLRLL
LNI-EIESYENPLNPFAGLTVLIHDQNTF-PFMEQFGFVV-QPGVRTLCSI--KRKKIQ-
NLEHPY-ATNCIKKLEKESIKN-SYSKPGCLMECLGKFVIAKCGCREYRLQV-----PLC
--APNDTVLCLFPTYRKYGKSTFKEESCRE-PCQHTEYETS-LSYAGL------RNVFAD
KLSSRVSFSDREKKEYIEENIISLDIFFHDMSYDEIEQTKAYEAWTLLANLGGTFGLFLG
ASMITILEILEFIMRK--IWSNICN-------------------
>Stylophorapistillata3270
---------------------MVAAKWRKFVSD-TTVHGLRYVFESPS-RFRRLIWLLLL
LGAIAIDIYLLRESVQKYFSKPFNTEFTVVPENGE--VSFPAVTICNLNRFVKRKINMFE
NDEDFHKMG-KSMSCGQGLLCAFEQFGWALAENCNE--NILNRTKEPIEEFIG---NFGH
DFAEMFYCR-F---PQNC--SADFHQTLT-KNGR-CFTFNSGTKVRGTKRAGVSGGLSVI
LDA-QAYEN-TVSEFSRGLRVVVHDPGAI-VNLDK-GFNV-FPGSHTLARI-NAIKRER-
-LPYPY-KSDCTRRVPKIP----RYSRDGCFIQCKANVTLKRCGCRGVQV-PSNS--PVC
---TFQHEFCVEQSENPFNCS------CDI-PCEETEYLSQ-VSYSQF--PDD-ASKVLK
YMHAYN-----KSIKHQRENLVFLQVGFQRHGYTLMKESPSYKIGSLMGDIGGNMGLFLG
CSLLTLFEFVDLAWNI--LEYQANKKSVSQEKMGNEAV------
>Stylophorapistillata5275
-PFEPKES--DDEADK-KKLPTNYEIWFEFVNN-TSLHGIRYIFWRRP-LWARVGWLLVL
LMFSAYFSFTTYKSLEKYFNHPINTVITQKYV-NA--MDFPAVSICPLNSVSKKKMYALD
GDINFTKYGRKGIPCGAAMLCCCLSFFIYDGGNLVP--NCAQQNSGEFVKFYK---KYGQ
SVNEMLRCI-F--NGEPCSG--DFTP----DWGL-CHTFNSPGNIKKTQIRGPSGGLNIW
LDS-QTDDY-TLARLSEGFSVVIHQQGEF-PFD---GINV-SPGTQATIIL-HQKRIVN-
-LQDPY-ETKCKNKKKTIS----NYTITGCQFECLQEAIIENCKCR--YSAPAIR---PC
---AKYDAPCIQYLTSQLDVT---KCDCPN-PCNEMRYTTE-VYYSKF--PDAG---TAN
LLQPNG---DESTLKYLRENTVFLQIGYKSLSYELHEQKVAFGIEALFGEIGGNMGLFLG
GSLMTIFEFADLLVAI--FYVRAFHEYPT---------------
>Stylophorapistillata11252
-EGAVSKT--PPLSDG-KSRQSGAEMWREFVDN-TTLHGIRYIFMKRH-AVIRLIWLILL
LSSGGYYIFTVYRAFDKYYSRPINTLVSRK---HLREMDFPAITICSNSLFSKSLSLADD
DPSFA-SSGRANRLCGLSLLCCCAPFDNENALPNCT--YEIKKSNHRIEGFYQ---KYSL
NISNLVGCS-W--RKTQC--VIDFNP----EWGM-CYTFNSESEIKRVDTAGISSGLTLL
LDA-NTAEY-TRGKFSEGFKVLIHGQGEY---FDEFGISV-GPGQHASIAI--SQKRYEN
-LEKPYA-TNCTNKPNTFS----KYSSEGCLYECRAQNSIKICGC-RYINSPDT---PSC
--LSPNEVKCSDSVDASIDEE---VCDCQV-PCFQTRYQAE-VSYSKF--PNIG---TAE
DLLYEG----YESLQYMRDNLVFLQVGFKSLGYEMQKQQPAYDSNSLFGEIGGNMGLFLG
CSLLTICELLDFFISY---LAARNRLTHP---------------
>Stylophorapistillata17669
-CLSGDEA--ETTLEG-DRRRRIKRVWDYYLRH-NTLHGLHYVFDTKS-IWRKVIWIAIL
LSAGGAFINEVKASITQYFEYPFSTLATVDYP-NK--MVLPAISICDLRDIRKTVLARST
FQGETSAKG-------------------------NSTEHNPERVMGDVLED-------AF
ILDDILSCV-L--KRNECRE--DFTLFLS-SDGH-CYTLNYNKTFLETDNVGLKYGLHLV
LNTKPLEEY-----GGSGVKVILHQQGEL-PLKRV-GFHV-PPGYVTFVDM--KMEKLTN
-LRDPF-STNCGGKTDYFP----AYSRNKCFLEGLTKHVSNKCGCRGWFPETKNN--TLC
--SLNKTIDCMWPAWEEYESK--MNSDCPV-DCEKVSYEAQ-LSQTLY---------LPQ
KLVPVKPNDTDEVIKFMLDYYVVLKFFYSELRIDVFEQTPSYGFFKLVGDAGGQLGLVLG
ASFITLLEVVDLFVMVVVSWLRSKYDKSTNV-------------
>Stylophorapistilata3269
------------MKSK-IDTADEDENFVKLGLNITGCSDNEFRSARGN----------LT
CGQALLCAYEWYGSA-------------IV---RG----------CNKSVR---------
--QNIVNAL-----------------------------NRSSERIYNEEEFLA---RYGH
NITGMLLCR-F--KTTEC--DEDFIPRLT-ESGI-CYTFNSKSPALRAIFEGPDFGLNIL
LDV-QTNES-TVADFSHGLKVIVHDQD---TFVNRHGFNI-PPGFHATVAV-KLRKHIR-
-LPKPY-KTNCQQANPGIG----TYTKDGCITQCLANATLARCGCRIIGLQDQSD-APLC
---SMQDANCVYQSEGEVNLS-ACS--CSN-ACTELEYETR-VSYSKF--PDNS---IID
ILHHTF--GKKESSSYMRDNYVFLQVGFQHLAYEKREDVPSYKLESLLGEFGGNMGLFLG
CSLLTLCEFLDFVWAA--VLSRMRRSVEISSTEY----------
>Stylophorapistillata106
-EAPEAKQ--EDEKAG-GTKSNFTSVIREFCDS-TTAHGLGRIYFVSY-WVRKVFWSLLF
IGAVTMLCIQVHALFDKYRRRPLTTLVTVKAE-TS--LEFPAVTFCNFNAL--KNFTFQK
GDTELTQIN-DTSEEVSETSNTDDTEWSQEDFQDPEELDSRYQSGEVFLAKVQILTLLGH
QFSDMMSCT-F--RGMSCRNTWNWTSFWHYKYGN-CFVFNGPVDILRSNNPGPSEGLNLE
INI-DQEEYIGQLTPQAGIRVDISKAGEM-PFPLEKGVSL-APGYATMLGL---------
--------------------------RKACKESCLAYNQFDKCGCVEYRFPAEGL-FNIC
SVTNIKTLKCLSEVQNLYKNNKLNTQSCPP-PCRLEEFKIS--SSFAW--PSQ-YEKYYQ
DIVIENKKLLITKSGSHRKNVLKLQVFFEDLDVEVVSEQRSYELVNFVSDIGGQLGLWIG
FSVLTLAEFLELLILL-CLAVKKCFRNETSESYRPS--------
>Stylophorapistillata109
-AGEDVSQ--DLSDDE-EKTYSVRHLILDYCEY-TSGHGPPRIVASKQ-MIRKVFWTLLF
LAALAVSSWQINTLFDTYKLRPLSTHVSIKHE-TS--LDFPVITICNFNAV--EDFPEDL
KKDQPPSSN-SPNNIDVLEEEEEGFENPDDLDEDFKNREQIMIMAEAGVEALK---PLGH
QFEEFVSCR-Y--RGISC--SSYWTRFWHYTYGN-CYVFNA-AAVLKSNKPGPSHGLNLE
LNI-EQDEYIGAFTEEAGVRIDISNQGEM-SFPREKGLSA-APGFATSIGI--RKVEIHR
K--DPFTNKRCQNSLSDANYFQVNYSATACKESCLAYNQRKECKCMEYRPLPNDK-TPVC
DILNKTVVNCLSKVQKAFKRNELNTLSCPP-PCRESIFQLS-SSFSAW--PSSGKPFYID
KLNSQDHNLFNSNSSNIRSNVLKLNIFYEELNYETIREERSYELANFVSDLGGSLGLWIG
MSVLSFAEVLELLLLISYLFRKFRRLNGKIRSSSFHGKGKGKDA
>Stylophorapistillata3264
--------------EE-KPAPILQHSWDRKPSDMKAMGDFPTDDQGKAGKNEKALNSSTD
VDGSSVTIMRIQ------------------HP-DT--MVFPAVTLCPMTKFTKSKIFMTD
DDAMFEPLG-NGRPCGEALLCCCASHVQDIVLSNCT--DEIRKDKKSFKKFQE---AYGP
DLQRNLTCR-F--LDSRCNE--DFLPTVT-ELGL-CFTFNSGKEIRKVSRSDSAWELHVE
LDL-HLDDH-LAGFLSEGIFVIIHDQGVY---INSATVLV-APGSYVRINV-KRKVYRNK
K--RPY-ETECTDSKRAGFP---KYDSDGCYEECLSNTTAKKCGCRLPSL----------
--VGSELI-------SGTQCE------CPL-ACDVVKYETK-TSAAAYPNPS-----LIN
YLKMKG---VDKTDDYLRKNLIMLEVGYTSVSYEHFKQTAQYDSTALMGEIGGTLGLFLG
CSAVTVIEFVDFAIYL-CIRNKKNS-------------------
>Stylophorapistillata103
-MEQQRWA--KKREDQ-ESADTLKSLTKDFCSY-TSAHGFERIKQ----WIRKAFWSLLF
IAAIVVLCLQILTLLEKYRSRPLVTLVSLQ---SDTSLPFPTITLCNFNAIKYDALDESN
FTDLKETIKQNSSSATADVVSPPIPRDSSSGYGDEYNENEDWDPNYLDEEYFE---SLGH
QFKDMISCT-Y-RG---CSNANFWTKFWN------CYLFNSG-PVVKSNKAGPTHGLNLE
VNV-EQDNYLDKFTPEAGVRLDISSQGYM-PFPMEKGLSI-PVGFATSIGL--RKVMIER
Q--DPFNDNRCHKIDKSNLYT--RYSSTACKESCLANNQFLQCGCMEYRPVDKN---PVC
DITNKTTISCLKQYRDNKLNS----SSCPP-PCSQEEFKIS-TSLAVW--PSV----FQD
ELIKRG---KFDWLDFGRRNVLKIQIFFEELNVEMIKEQKSYGIADFASDIGGQLGLWIG
FSVLTIAEFIEFIMLLFALAQKRTSSKVKSTTMEMN--------
>Stylophorapistillata102
-----MNK--LNSSNE-RNTLKVKSRIFDCFGY-TTAHGYGRVATGES-RLRKWFWLLAC
AAAYGVFTYQLMDLASQYLSRPLKTRTSIAHE-QK--LAFPQVTICNLNKIRRSKLPQQI
IDEFPEDND-HETKTRNPNHNDSPAVTDLGDLPPLE--QVVEKTHQRLAEYLE---QLGH
QLDDMITC--W-FN---C--QHLWIQFWHHKYGN-CYTFNRRTEIMTSSLPGHEGGLTLD
INI-EQYEYIDLLSQEAGVRVFVASQNDM-PFPYELGHSA-PPGYATAIQL--RKVVVGR
L--DPFHNQSCKPNEDNRRFNV-SYGDLTCKFSCLAVMMNNMCGCVMYAYSEHHT--NVC
DGSEKDTVACVNSAFDKYDQG-ACEKDCQE-GCWEDLFKTT-VSLSKW--PSRH---FEN
TLVRSL--DEKDLKNYSSDNFLRLKIYYGELNYEVMAEELAYAPARFLSDIGGIMGMWIG
ISALTCVEFLELLASLCSILRKVKQETNVIEVQPSDNYA-----
>Stylophorapistillata3265
-YRVEDQE--KTEKHA-KGEGTRRETWSDFAES-SSLHGVRNVFVRSS-FYVRIFWFVLL
LAFTGWVLYSMYSSIHKYFQYSIATVMRIHYPKEG--MRFPAVSLCPMTTFTRTKIFMRD
DNPAFESLG-KGRPCGEALLCCCSEHDARDALGNCT--DDIKKDKKSFKKFHE---AYGP
SLRRMIYCF-F-AADGQC--YEDFVPTMT-ERGV-CFTFSGGKEAFNVSYGDTSTGLSLI
LDL-NLNDH-LVGTFSEGIRIIVHDQGVY-INPAK-NVLV-APGSYAQISV--KRKEYK-
R--WPY-ETNCSDKKQKGFP---KYDSDGCYYECISNKTEKKCGC-RLPSDPDQR---IC
---FRDDKPCPNDVFSEMVAG-TLDCDCPL-ACHVVSYETV-TTTAAFPNPS-----LIK
ILQTKG---YNRTNDYLRKNLINLVVTYTTNSYEAFRQTSQYDSGALMGEIGGNLGLFLG
CSILTIIEFIDFAIYF--CRTRHKKS------------------
>Stylophorapistillata13259
-SRLKRNS--INTRDS-HPQRPKVEGWKTFAQD-TTLHGARFFSN----VFRRFVWIAAV
SGCAFFCIYQVYSFLGHYYERPFGTTITVDIRDDNTDLPFPAVTLCNFNALDKRRYINYY
LTHNYSKEI----LDKKLQDLVLMIRRVSTEEVRNRTPELFYRPEVSQWMF-------GH
QIERMLLCS-I--NGLQC--EDNFTSSLS-AVGF-CYTFNSGGLLLKASLAGRLSGLSLR
LNI-ERDSYTNLLSPAVGIVILIHDQKIY-PPVEEFGIAI-QPGMSTFCAI--KRRKVR-
-------KTDRQRV---------RYADQLTSQPASVKFGTSQTEC---------------
------------------------EKECRE-PCEHVEYRTS-FSYSGLQKDA--IEHFMS
ILNDNALNMEEEKEKFIDKNIISLDIFFEDLSVEIIEQKPVFEIWALTEDFGIFFTLIVE
TAALNRNVLTEYSNIL--IERNSFST------------------
>Stylophorapistillata108
------------------MTESLPFPVVTLCNF-NALRNDSLQAAKED------------
--GMDIFKNLFTGELAKNISSNRRKRRS-----ND-----PAPTLESLANQEGSTYDSDD
DDDEDFSWD---------DDEDDPFKKDPTFLKKEQFAVLMAKEDLSLLSMI------GH
QFDDLLSCT-Y--RGVPCKNSIFWRKFWHYKYGN-CFVFNSNAPILKSNKPGPSHGLILE
LNV-EQEEYVGQMSPEAGIKLDISPHGEM-PFPLERGLSL-APGYATMIGM---------
--------------------------RKACRKSCLAYNQLKRCRCMQYQFPGSSN-YGIC
NVIDKPTLKCLSGVQKMFKENKLNTTSCPP-PCREEGYKMS-SSFALW--PSEKEPIYEE
ALQKEHKILFTKIGSSHRKNVCKLQVFYEELNLEMITEQRSYEIEDFVSDIGGQLGLWIG
FSVLTAAEFLELFMLIFHVLKSCGAKTQNSNHIHQDSVA-----
>Stylophorapistillata14084(2)
-MAAATEY--NVKKVG-EDNQSPKELVKNFCGY-TTTHGVGRLKT----LFSRFIWTVFI
LGAFAMFIFQTHGLFTLWLSRPVATVVKVKHTAHS--I-FPAVTICNQNPIKESEISKRY
FDEIYQEID-ERMDSDSTVRPTSVLPTTDDGLDPPD--GDPSPTNDLLLSFLA---QTGH
KYEDFVDCN-F-RG---CRE--NYSKYWN-RFWN-CYTFNG-QTILETHNTGPYGGLKLN
LNI-ESNEYVPEISQAAGARIVIHPQGEM-PFPDEEGVDL-VPGFSTTIGV--RREVVIR
V--DPFNNGSCKHEQKNDLYYG-SYSRESCMRSCLAIAQIKKCGCADARPVEDRH---IC
NTVKPDTATCY----SQFNEEGLHDKDCPV-PCSELIYKTS-MSMAEW--PSEGEVLYNR
VIKRKNKNQEKEGPEFLNRNFLQVKVFYERLNFQEVQEHLSYKGINLIADIGGQLGLWIG
ISVLTCCEVLELVLLLGQVFKRVTAGSRVEIRQ-----------
>Acanthaster_planci_gbr_173_6_t1
------------------MGCYKRCYLRQWALTDTDLHGVKHIAGEGG-ILRRLIWAACF
LAALVAFLHQATLTLIHFVEKHHVTKVDISYR-KK--LDFPAVTVCNFNKYRESALTDRD
IRNVGYDED-------HNLINPYLYTEEFRRKMAADWSVHDIDDEYNMTEFTN---RTGH
QLDEMVECS-W--RDEPCPD--DFHHIFS-HLGN-CYTFNHATERHSSISAGAANGLKLT
LNI-QEEEYPSHGAEDAGIKWMLHHPSEP-PYVKELGFGA-GPGDHTFVAV--RHEEVES
-LPSPY--TPCMETSAGFD----HYSLQACRIECETEVVVQRCGC-RLVEQPGNA--PVC
--NPAETHECAQAALVHAVAGHGDACDCSS-PCSVESYPTT-TNRAKY----------IE
RIYSNT--THNFSADYIQNNLVLLSIYYEALNAEVIEQLPEMTVPSLLAALGGNFGLFLG
ASVLTIVELLEYVFDE--LTASCTRKRAAPISVIDTEKELEHGR
>Branchistoma_belcheri_XP_019621273_1
-GSELGDG--TDAGEQ-TYYRKQAQTISDFAAG-STLHGLPHIFDAPL-SIRQVAWALAF
IGSLSVLLYQCSDRVKFYFQYPHITKLDMVLA-ER--LDFPAITICNMNMFRWKQFTQND
LWHMGKGLN---------ILDENNNLRCSEYATPGDMEALKNKANFDSMEFAN---RTGH
QIESFLDCK-W--KNFTC--PEYFTPVFT-RYGK-CYTFNSNQPVLKTLKGGIGNGVEFF
LDV-QQEDYPAGETFEVGFKIQLHTQEEP-PFIHELGFGV-GPGMQYYVST--QEQRITY
-LPAPW--GQCKAENDLFFA---KYTTSACRIDCETKFVVSQCGCKMVHM-PGNF--PIC
--TPDIYVECADQALDFLVKSDNKKCVCDT-PCNTTRYNLF-MSHVKF--PSEQ---AVK
YLARKY----GKPEDYFRKNTLVLNVFFEALNYETIEQQKAYEVASLLGDIGGQMGLFIG
ASILTILELFDYLYEV--LKDKCTERHQPRSESNAVSVNLEDCK
>Branchistoma_belcheri_XP_019623542_Branchiostoma_floridae_85006_chimera
-VKPVQCV--PTSTVG-TGYTSYPSRFRRFALD-TDIHGMKHLIG----PIRRTAWVLML
LLSLGLMSFECMESLIYYFEFHHVTKVELQYT-NN--MTFPAVTICNMNKYRRSALGMRD
LATVGPYIG-------IDRQQFPKAWVDKVKNENLKALSKMTTGQQNFAVFVE---RVGH
QKEDMINCE-W--RGSPC--AKNFTHTFT-HLGN-CYTFNGSRKVLSSSKPGEGNGLKVT
INI-ENDEYATDVAMDAGIKVMVHPQHEP-PFVKELGFAV-SPGFHTFVAI--RKEVITT
-LPAPY--GNCQERGGKYYP---DYSLSACRIECETEHVVHECGC-RVEMPGTRW--PVC
---TPERYQCAYEKLVRVTEG----DACRS-PCHNVKYNVK-LSTLKL------PRSVAK
VLSNNS--FINMSDKEIHDNIAVLNVYYEALNYESIVQIPAIETEGLLGDLGGQMGLFLG
ASFLTLVEVFEYLMDE--LYGRVLRKATASAHTTSPSADVLSVN
>Ptychodera_flava_1g14838_t1
-RQSYIDS--PETPGV-DIDSTPSGRIRIWAAQISDIHGVKHIVGERS-RLRKLLWALVV
LASFGILLQQCIKAAINYGEFHHVTKVDVEYV-QH--MPFPAITICNFNKYRKSAITPAD
MVHVGKMDE--------DNLNSDLFSEEFVRQMKDLDWDSEEKKRFNYTEFTY---RVGS
QVKETVECT-W--NGHKC--EHDFVKVFT-HYGI-CFAFNKDTEARHAGKPGADNGLRVV
LNA-QTSEHPTEDFINVGFKLMIHPPTEP-PYPKELGFAV-GPGSHIFLAI--TRQEIKR
-LSKPY--GECDMKSVGKYFD--HYSMSACRIECETALLLEMCGC-RLVEQPGNG--PVC
--TPKIVKECAHVIEGHIEDC-----PCHI-PCDSEVYSVT-PSSSRL---------KPD
RSGKSP-AMSNYTQEYIDSNVLVLTIFYEELNFETITQLPETSLVGLLGQLGGNMGLFLG
ASILTLIQIIEYFVDECICFRPLSVHWQGSHPVRNTTLMIVQH-
>Strongylocentrotus_purpuratus_XP_780968_2
-----------------MGCRSGRCHLRKWAADTSDLHGLKHIAGSGN-LFRRLVWLCLF
LTALGFCIYECYLVFVGFLSFNHVTQVDVLYS-TE--VEFPAVTVCNINKYRESAFTEDD
IKNVGVDED-----HNLLLPELYTDEFRDFIDSNWT--VVEEDPDYNMTDFTI---RTGH
QKEDMLSCL-W--KEEPC--ESDFQHKLT-HLGN-CYSFNLEADWKHSYAAGAANGLQLI
LNM-ETPEYPTDGAMDAGLRIMFHYPTEP-PYPKELGFAV-AAGDHSFISM--RHEKITS
-LPDPY--SECESDGADITHFD-HYSLQACRIECETLVVVAECGCRLPEM-PGDD--DVC
--GPADLHECAHPTLVEFITGNLDSCECFS-PCEVENYPFT-LSTSRL------RLTYLE
ALFANT--STNFTAAYIGENIAVVSMYYEALNFETIDMLPEYTVATLLAVLGGNLGLFLG
ASFLTLAQLGEYCFDEVVGWCICTPKEDDDKNDGGNKVGHVPTV
>Mleidy198836
-SKVKCPV--SSNNGN-HGNNNMAESFAEFTTE-VSMNYLRFIWNSPE-LIRKLLWAVLF
LGFFVYSFQCCLKSFNTYFSMPTSTKYNMYFEPNK--LLFPSITICNMNPHNTAYLDKEE
NNPMKAYLL-------------SESRVPWDTSNLTPDVSETDYRNFNVKKYYR---QAGQ
KLNDFI-SF-F---EIE---SDAFREQFT-THGM-CWTFNADGS-RQVNRTGMDFGLSFK
LNI-NQSSY-PNFVTTAGVKVMFHNYYEP-ALIDEYGLAL-TPGTENFISL--SYERVRN
-LKQPY--GDCRDDAPLYR----NYSISGCERQCFTEIMIKECNC-SYKAMPGGK--DVC
--NLYQEKNCVRYHAGEFINS--SECRCPD-PCVSESYLAT-LSTAEY--PAK-HGEALQ
RYNEANPNDVVQDVTFYRENLMKVHIYFEILSIKEVEKVGSYKWSNLMGDVGGQLGLFLG
ANIVTIFEFVDFYLRL--LWYNYKRRFNPASIPNDREQDISPLI
>Mleidy118785
-IKCPRCR--QHFVFN-KVRKDGIMGWLEFSDG-TTAHGVKYIFHPSV---HRILFLVVW
LVAIAYSLFVIYNAVGNYVGKPTGTKFQVPYK-EA-SIQFPTISVCSHNLVTKSYFKSND
GLEELWSEL-DQWNPDTAENIDFNEGSPAAKYKDWT--YEKIIAEGGPANW-------TF
QCEN--LCEVI---PQP-----DFFERETTLTGN-CFRINPNGKLR--GKGGDYGKMQLM
FFA-DLNEYDLRREPQYGYTVVFHDHESY-SSTIPSGFWL-SPGSIYKVDL-SLGKEFR-
-EPPP--AGSCDPTRVNTYG---RYEENSCIAQCRDDVLMEKCGCHVSPPHPRNV--RGC
--TLEEWATCGLRAYKEWVVEYSNTENCPA-TCTEIAYKAQ-LSSSQL--SK-----FYA
EEKAAK-----LPPGYELENLLIIDILFTSMQISEIREIVTYGWGNFLGDVGGVLGLFLG
ASMFTIIEFIQFIVCAVLGCCGLNDESRSHSPLYNENL------
>Mleidy1172868
------------------MTNNFDEELREFALI-TSAHGVRYIFHGHR-IVVKVIFFLFW
ISAVLFCIVRASVSVRKYMEEKTTTLYEMHPASASAIMDFPTITACNYNKIRKSYLATKP
ELKDWFQGI-------------SLFDFDQLENLNWESPELKKFENITYADLLRE----GE
MYNDTFICT----QGRYCHDDMGFSRDVE-VSGS-CFRINPKGNLK--GKSGDYGVLSLI
LIA-DKDEY-IDTSHNIGWLVATHEAERY-GASIDNGIKI-SPGQAYYINL--DTMIIHN
H------KKHCAATEGKSGYG--RYDQSTCLLDCRDRMLNKTCGC----LTPNDVNYKEC
--TIKQVATCSLKAYYQYVLDFADEEGCDVVACEYTLFRTT-VTATPL--PDTEEHKLKA
WNSPRHQRFSNYTAEDLAKNMARIEFFFGSSSITKVEEIISYDFDNLLGDIGGVMGLFLG
ASIFTTMEFCTLVVNLLSLWQWKIQETRDRKIISETNL------
>Mleidy1200311
-KAKRRAN--RAALEQ-KRQEIEMETFKEFAST-VTADYLAEMCSKAS-NGRRLIWVSLW
LASFVYAWYNIALSIGVYMSKPTATKLN--YEASSDGVTFPTVTICNFNKFNKSYFDTDD
ITTKK-----GQLKDFLKITTPIWGHKQELDSASWDTKYDKIVQKDALQTA-------SH
SLEGTVECK-F--SGKPCAD--PFNPVFT-EHGL-CYSFNQNGNLTM-SRTGALYGLSLR
LHV-AQDDY-FETQDVAGFKVLLHNSYEP-PMIEEYGFAL-RPGSETYVRI--RLQKYK-
DTPRPL--GYCDPYLEDQFST--NYTISVCVMQYRAINMLKVCGCLKPYMKP-----KIC
--NLKEERTCALGTLKIDEPD------CPS-PCVYTTYTYT-VSQSEY--PSS-KDKVVE
EVNRQKPDDSSWTIERIRDNYLKVHIYFEELSTLEMERHPSYLISNLIGDVGGQLGLLLG
MNICSLVQFTDYIVRFSFLVRLYKARRNK---------------
>Mleidy1156512
-VGKQVQS--PPSDVK-SSKTCMKMSWVKFAND-TSAHGVKYIFEGRY-KLVKLLFLVTW
LGFSIYACHVIITSIVRFVEKPTSTKYEVDSEGER--IEFPTISVCSMNKVRKSYLEAPE
NEAIREYEV-VDKYNVSLVKDLAKRFKNSDD-------PLHSIKDMTYEELIR---NGGP
NPDRLK-CTKY------CHEGRDVSVMENSMTGN-CWRVNPEGRLM--GKMGDYGAMKLM
FWA-DVQDYARADVENQGFVVAFHDNSTY-GSTMTAGFLM-SPGTYYKADL--RKQEIRN
R--DKI--ESCNASLTNTYG---AYNEGSCALECKDEALHKACGCVVPPLNNGKY--KSC
--TLEQWVDCGLAVYKEWFHNFTDLCPCQI-QCEEVRYEAQISSSSIF--PS-----VQP
IISQPQFNILYNTTQDILDNVMVLEVLFTSMRTNEIKEIISYGLSNLLGDIGGVLGLFLG
ASLFTILEVFQFVFFSISYCFDKGQKHDSLTNGDKLSI------
>Mleidy1125780
---MLLNN--DTKPPDVPKKQSFFEDFKEFTTE-TTSHGIKYVFHAAY-KWVRVIYLILW
LAAVGYTVSIVFISCKKYFSMETGTKIEEKHSSVA--ITHPTITVCPNNLISKSYLAKHP
NLDELMTKL-----------VTFNENETPSLFDDPKYAGYGDMTYHDLMWQ-------GR
PRVGLLQCTYF---AHKCGETYHWDKTYNGSHKFSCYRINPRGNLW--AKVGDYGEIKLT
FFA-DLNDYSAKEEPEYGYLVTFTDSGTY-SSTATSGFFM-SPGNVYKADL-RKYKEEN-
-LGPPA--GKCDIESKNVYG---AYSTNSCNKLCRDQHVMEKCGC-VHILPPHEN--DVC
--TLKQWAECGTKFTEEFVNM-NDDEHCNP-ACMEIWYEAT-ISSSTFYAEA--VSELDK
LITGYQTTNYTIDKDTVYENLMVLKVMFTSIQESTIKEYYKYDYTQLIGDVGGQMGMLLG
ASLFTVIEFIHFFIKGFFLFRNKVNPRSPPFQRHMDMDSLN---
>Mleidy116939
-LTEQNPT--SSDEPE-ERSPDMKRKKKQKEDK-KPKHACLRTF-----TITKWIFYLAW
ASALGYTLFNISKSLEKFLSKPVSTKIS--YHNEDGTMQFPTISLCNLNRVNSSYLSRDP
VHQRVWRIV----------------DTNAPEEIDWSDPPTAKLGDMIYQDFLK-----KS
SWEQTLFCA-Y--AGRRCLPFKDMVEEELAPTGK-CYRFNPKGLLH--SKAGDYGSVYLR
LNI-NLREY--MDKSSNGFVMAMHHHSQY-SSTRNTGIVM-SPGFKYRINI-KTLERTE-
---LPVDGGKCNSSNSNSYG---SYDLESCHTECRDRDLNKACGC---ILPPNNI--HRC
--TLKEMYECGNFVLEESDTE--HGKDCWV-PCKHYSYE---LSTATT--------AISR
EYAETKTGSEGKRLNFTTEDVIILEAHFRDMYVQEISQVPEYSFWNLLADVGGMLGLFLG
ASVFTIIDFIRYAINY--SYKEYKSFPKNNESSNGSRDKRIAPV
>Mleidy123254
-WELLRTR--SVWKGY-YKDSSILDDIQEFTSE-TSAHGIKYIFEGPN-RLVKLLFLIMW
TGFSVYATFTICTSIIVYVNKPTGTKFEVDFKDHG--IKFPTVTVCSTNKVKKSFLDAKE
NEIIKEYFD-------------IIDTYNVEKSLDGKRFEDPEDDMYSIRNM-----ESGP
KPDRFM-CSKY------CNFEKGYPHYYSMESLIRCWRVNPDGRLE--GKMGDYGSLKLK
FWA-DVQDYERADKETHGFIVAFHDNETY-MFS---GVLM-SPGNYYKADL--KETSYN-
---KDK-ASSCNASLVTTYG---MYHEGACVLECKDRSLNASCGCVNVLPPENNGKYQAC
--TLDVWAKCGLPHYKKWHADYSDICPCQV-ACIEKKYESD-ISSSSI-SPARKFPVVNV
ILSNEAFNISYSTPDDIIENMMVLEVIFTSMQKLAVNEIITYDMGNLLGDIGGVLGLFLG
ASVFTIFEFIIFGAICLSVFQKLIGNDREYESLNVQN-------
>Mleidy1147253
---------PPKETSSEESSSSSKEKVKLFGVN-DLASDYFQVLKGRP-KLCRILWFILI
IVLTAFTVYLTYRLIYNYLQFGSFNKSETEWK-SG--LNLPAISICGTNYL-NAALAAEN
SVAEHEGGD-SLQKEFDDLVTDFRRYESYGENLTAE--DALKAKDLGSITV-----RFKT
DIYDMV-GH-F---DYRGEE--QKVEMINPELGM-CLEINDKEELIQ-DVLGRNGMFTID
VDA-HVKDY-LFTTQTLGFVVFIRDYDET-VMLNQGGYLI-APGTETFMKL-SAQNVTR-
-LGYPW--GTCENVSKYYK----RFSVRECQERQQIEAMFKHCQCIYSVLDEAYT--EHC
--TFIQENLCKGLISNEIKNG---VLECPE-PCKYNTWSVE-LDSTAF--PTKE---FEH
FIKYDAIKDEKADFDYARENMARIHIFYKELKVDKQSQTPAYDISSFIAELGGTIDLFIG
FSIFTVAQLIEIGIAF--LVHKVLQSKSSKRKNESG--------
>Mleidy115494
----------MYVFDE-KGARVRTHSVMEYLT-----------------MTWRLLYLSAW
MAATIYSIYNISLFVDRFLKRPTHTTSKPSLE-EG--LALPTISICNQNRIEKIFLDMNP
AVKETWESI-YSSKADWDDPSI----------------GMIGNYTYKIYEN-----SFGW
RSLD--NCK-Y---GRTCNYDELFTNVVT-ESGK-CYAFNPVGKVFS-EYPGPDGSFQFL
MNI-HREEY-LEETSQEGFIVDIHHHTNF-SSKIEM-----SPGYKYKVGI-KPKIRRE-
---MPINGGKCDPTRSTSYL---AYDANSCEYECRDRYVNASCGCIISSPPNNKF--NSC
--SIRRMEECGDPASTAHLMN--CSEVCPP-PCEKQYYDIV-VSSAKI------SRRYAE
SLAREVEKGREISANYSLRNHVLMEFYLVDSFTELITSVPAYDFWHLLSDIGGVMGLFLG
ASLFSFLAFFKATALK--IYRNKKKMPFQVFVKDILMI------
>Mleidy114124
-NGATSVSPTTSDEEK-GDKSHEMFGFQDLASD------YYQVLKERP-AWCRFVWGIVI
IILLIFTGYMVYQLLADYLQYNSFVESSIIWQ-KN--LTLPAITICSTNPL--NYTLLKD
QLKRGNDTT--LLDQFNQLMEDFVKSSTIENGHLDISLDKFEDFNAGSLVL-----RFGP
HLYNMVFGQ-Y---DYR---VGYFLDYFEWKYGV-CLELNDDGKLKQ-TVGGVNGGLVID
LDA-NVDHY-LFTTMTKGFVVFIRDQDET-IMLNRGGYVV-SPGVENFIKL---TTTTHT
RLGKPH--GTCKNVPSKGKYDH-HYSVRECVQRQRMEVMVDMCHCIYDILDTYTD--TIC
--GFVEMYICDKKLETAEMEGEIEFEPCPE-PCEYHEWNVE-IASTLF--PSEE---YFD
KFLRDQYLPNTPTYDSIRENMARVHIYYDELKVNQMVQTKAYEPQNFVAEFGGTVDLFIG
FSFFTIFQLIEISVAMCLLWQRRRKRKKEVNTSNSVLANPSVM-
>Scolantuscallimorphus13209
------------------------ASIIEYEKE--NANGPPP------------------
------------------PEKPHVSGNK--KERKG----LPEPDNLHFDEV--KKLLMQN
--------------------------------------AIANHEQNELEES-------GH
QLEDMVYCK-F---NGDCRDGHPWTQIWNDHLGN-CYMFNTYYSTLPGESNGEPGGLSLS
LNI-EQEEYLEDITKAAGLKIFIGDQGRM-PALQ--GIRV-MPGMSTGIEM--TKFHAIR
L--DPFNNGSCEGLSQKSLYNM-SYSKVACKYSCLNDMQLKECGCTQFAPKMRIK--PNC
SAFNKSVVSCL----EEFTNG----DECPN-ACSDTSFEMT-ISSSKW--PAK-QKRLLQ
ILEKEN--NLTMGKNEIADNLGEVHIYFGDLDYFLVEETLSYRFMSLLSDLGGQMGMWIG
VSALTCAEVLELFALLIKLVKKYQNTIKPTPIVELNAKQKTDSE
>Scolantuscallimorphus3076
-DLKERDS--ERQDTD-TSCDLKIKYIDEYKSN-TSLHGLSFIFNSKN-KTRRVVWIALV
LACAASLFSQIGDNISRVLKYESIQSNKLVLN-KK--LKFPAVTICNENALRKSKLNN--
------------------------------------------------------------
KLKQQLA---Y-ITGKNT------------NLGN-CYTFNGKSAVRTLDRTGRYSGLGLL
LDV-QLDEY-FATSLNIGFQVAVHDQTKA-PNPRADGVFV-TPGHKIVFSL--TMKKIK-
RLKTPY-QSKCVTLPLQTSR---PYSVSLCRDECALKNTVDMCTC--YLSNAHGT--PIC
---RLKQYPCAESID-----------NCPL-PCKEDSYEMT-LSQSYHPVPD--PAAQRK
YFSHLNFSSEKEFNYYYRKRIVYIEIFFKTLESEIIEEKPAYDMTAFLADSGGHLGLFMG
CSILTLFEFVDLAVMI--FTAVFREKRTIGASGQDFK-------
>Scolantuscallimorphus3249
------------MSGQ-DSNQTHNSLLAEFGSY-TTLHGFHFTITV---KVRRLLWGLLI
LGAAILLFYQLYYAWVKVVAFENVVQTTRLYE-EK--LDFPAISICSNNMMTKSKILGTD
AQRYLDLIA--------------------------EIEKEFNSTTFDVAVY-----KYGL
NLSEAKGCE-Y---MNDCAK--EFTSFIE-FRGL-CYTFNANITFEAIN-SGSSYGLSLT
LDS-QPEEY-YGPFSAIGYHVIVHDQTDH-PSMERDGWEV-MPGVSTCMKV--TRKQIQS
-LEAPY-KSNCTKNP--------RYSESHCLQACYTNMAIRSCRCRILGMIQEAGSLPWC
--SPRQIRDCIGTAK--------PSNDCQV-KCNRVKYDVQ-ISSLRY---------PID
VLLEQRLNETDNYREWYRNRAVRLKVFYKEMTTEILLEKADYGLSDLAGDLGGNMGLFLG
CSILTIFEFVDLLIIW--CVMRCKKHRDNRVHKPETNGTESWSS
>Scolantuscallimorphus3559
-VQPATED--HNDKNQ-PPQASPQDALKEFSDY-TTLHGFHFLVSRHS-RLRRLLWLVLV
LLCLGFLLYQFVHNVLKLQAYEVILSRGAE---ELDRSTFPAVTLCNQNMMLKNKIMGTE
AQRYLDQLE-----------------YELIKIIHEHEIVNMTNERFDIERLVR---AYGH
NLTDMFPCK-F--QGRPC--EKDFSVSTSFMHGL-CYTFNSSAPLYV-MSSGVSERLQLR
LDA-QPDEYGPYSYESIGFKIAVHDQKYV-PDMDSEGFDV-SPGFLTNLRITKRKETY--
-LPPPY-KTRCGERKEYYK----KYSLQGCWTECVHQLLASRCGCRMLGMPLKAV-LKFC
--TVTEAVRCSARIIEFLHDH---ECDCPK-SCEVIGYSAQ-VSVGHY--PD--AQELNK
TIQSLY--DYAALSTNYRTRRAAVNIFYETLVTDVLEEKPEYTLSTFG-------GPYLY
CATLNVLVFLEYGFKIAVTNIRITKKEIHLASPYPTKCGEQKLE
>Scolantuscallimorphus7245
-RSEVDVE--KEGKKE-HPKEDKTSKLRVFCDN-TTLHGVRFFNDKF--WLRRLVYFCAV
LAAFGVGGIQAYKSLTAYFKRPFSTAITTE---RTSQLDFPAVTFCNLNVIKRAVVKVQE
PDNTLTQEI-VSLVSANSQRRNGARVRPNTTLSALI--SSPYYSGMYVSSY-------AH
TIHGVLSCK-W--SGTTC--TTNFTSFTNLKMGQ-CFTFNPGYPLLVSKLSGPSNGLSLR
LNV-EEESHSNFLSFGAGFKVLIHDQREL-PTSEEFGFAL-QPGTHTYVSI--RHKKIKN
-LPSPY-KTACASRNTASNYNV-SYSVFACIKQCLYDYGISKCNCQLFKIKEGVE---LC
--SIKDTFECIYPSFGNLPDK-VAANECPE-PCEYTKYETK-LSYASALPSSVGNSPSYQ
RFKNLS---IAERKEFFRENVVSLDVYYEELSYDLIEQKAVFDDWALIGTIGGYLGLFLG
MSLLTVLEFLDFLMTSLIFLSREEETTSDIGCPDVTMTTAIQTT
>Scolantuscallimorphus18482
------EG--SLASQE-KPSNDKPSNIEEFAGY-TTLHGLHFAISRGS-IIRRVIWSLLL
LAGVGFLVVQLHTSFKKLAANEFRVVKELEQA-DV--VNFPALTICNNNMMKRSKILGTD
AQYYLDQFE----------------------KQRNL--STVNNISASFEEAVR---KNGH
QLPELLLCI-W--QGDKCAE--NFTTSLSYTYGL-CHTFNSGHPLLSVGQTGKDHGLTLI
LAV-EPLEY-LFSYFASGIRFLVHDQGEL-PLMDIYGMDA-MPGFSTSVRL--RRRKMH-
SLPAPY-STSCGERKET------KYSTSACLMECFAKITIARCGCRSMPVGARND--KYC
--LAEDIEQCLAPLGMSFNIL--RLNRCPT-PCEIVEYRPT-LNTAYF--PAESWDTLIS
LVMRNKAAKKEAVKQGMRREIAVIQVYYEGLNTDVTKFVPSYGISEFGGDIGGT------
-SVCSSAAVC----------------------------------
>Scolantuscallimorphus25734
-ANPFTSD--LQTSSR-PSKTSFSTQWHDFVEQ-TTLHGIRYAFLKRP-ALCRMIWLLII
FISCGYFLSTVVKSVRKFRARPINTVIIHKYE-RE--LDFPAVTICPMNNVVKSRLTIRD
SQPEHALYG-GDQPCGMAMACCCFNLIFTLNGTACT--DELKKANTTLRKFLQ-----TY
SLTEMT-CS-F--ADEDC--PHELNESFQ-DDAV-CYTFNSGSVSRKVNKSGAEAGLAVV
MDT-EVSEY-VVSQFSVGFRIVVHEKGQY---VEDSGVNV-YPGSYAMITI--SKKKFV-
NLPEPY-NTRCEDKVKG------YYTIPGCQYECLQDRFMDICGCRGSGY-DGAKI-RFC
---NIFDFECQLNVTANFDVS--CH--CPT-PCHQVEYSAD-VSYAKF--PSPG---FLK
LVRGYNRMPPRCSTRAKRPRDLATTIAPRQANKRRREQPPTSSAISPTTEVQPLPGPPGG
LSTADKNDIVDVTAAV-LASKDNNGRATVVESDNSASDNLEAVA
>Scolantuscallimorphus32875
---------------M-NNVVKSRLTIRDSQPE-HALYGMADSANGTA-AVRQPCGMAMA
CCCFNLIFTLM-------IRYDTKAGNN-----NG--------TACTDEYI--KQLHRA-
--------------------------------------LKKANTTLEKRKFLQ-----TY
SLTEMT-CS-F--ADEDC--PHELNESFQDDAV--CYTFNSGSVSRKVNKSGAEAGLAVV
MDT-EVSEY-VVSQFSVGFRIVVHEKGQY---VEDSGVNV-YPGSYAMITI-SKKKFVN-
-LPEPY-NTRCEDKVKGFK----YYTIPGCQYECLQDRFMDICGCRGSGYDGAKH-IRFC
---NIFDFECQLNVTANFDVS--TMCHCPT-PCHQVEYSAD-VSYAKF--PS--GVSNFL
KLVRGY----NKSLQYQSENLVLAQIGFKTMSYELQEQKPAYESSSLFKDVGSNPKLFCS
ATSSGYQGYF--------NQTTRQTKSNTGGLSTADKNDIVKDV
>Scolantuscallimorphus34336
-DLKERDS--ERQDTD-TSCDLKIKYIDEYKSN-TSLHGLSFIFNSKN-KTRRVVWIALV
LACAASLFSQIGDNISRVLKYESIQSNKLVLN-KK--LKFPAVTICNENALRKSKLNNKL
KQQLAYITG-----------------------KNTNVSEAMLNATFDIEEVLS---HSGH
KISDMLR---W---NTRV--GNDFQLHLDLSLGN-CYTFNGKSAVRTLDRTGRYSGLGLL
LDV-QLDEYATPESSAIGFQVAVHDQTKA-PNPRADGVFI---------------KRLK-
---TPY-QSKCVTNSHKPLSR--PYSVSLCRDECALKNTVDMCTCNASHGTVTPS--PIC
--RLKQYPCALRSTMESIDCN------CPL-PCKEDSYEMT-LSQSYHPVPD-----FLP
AAQRKYFSSEKEFNDYYRKRIVYIEIFFKTLESEIIEEKPAYDMTAFLADSGGHLGLFMG
CSILTLFEFVDLAVMIFTVFRERKRIGASGQDFK----------
>Scolantuscallimorphus53658
----MSTK--VENLRE-NPTQDDRITWKEFADQ-TTLHGIRYVFVDRP-KPLRALWLVFV
IAASGYLLNILVRSLIRYNKHPVNTAIFRERN-NT--MQFPSITLCPLNSLEKSKLHVLD
SDPRFSVFD-YNYACGIAMACCCYDPDVSVGIEAFG--FCAMKKSNTTKRFHR---SYST
LLNETII---F-SGKEK-----DFKRVSH-DEGD-CFTVSSRPT----NVSGNGGGLKLL
VDT-RIHEY-TVSKYSIGTKVFVHNPGEY----YTHGVTV-SPGTHALITL--SVRQFV-
NLKEPF-PTKCRDRVKG------LYTIPGCEYECWMDRCIDKCGCRYAGYTGQ----RVC
---TVSDLECVVPLQHQYLPE--TD--CPT-PCKETTYTLQ-TSYSKFPSPG-----ISH
IIKRMG---FNTSVQYQSENLALIQIRFDSLSYELYQQTEAYPGEAFFGEFGGNLGLFLG
CSLMTLVEFLDFFITW--IWSMKNKKVPRQAWQQ----------
>Scolantuscallimorphus53726
-RSEVDVE--KEGKKE-HPKEDKTSKLRVFCDN-TTLHGVRFFNDKF--WLRRLVYFCAV
LAAFGVGGIQAYKSLTAYFKRPFSTAITTERT-SQ--LDFPAVTFCNLNVIKRAVVKVQE
PDNTLTQEI-VSLVSANSQRRNGARVRPNTTLSALI--SSPYYSGMYVSSY-------AH
TIHGVLSCK-W--SGTTC--TTNFTSFTNLKMGQ-CFTFNPGYPLLVSKLSGPSNGLSLR
LNV-EEESHSNFLSFGAGFKVLIHDQREL-PTSEEFGFAL-QPGTHTYVSI-RHKKIKN-
-LPSPY-KTACASRNTASNYNV-SYSVFACIKQCLYDYGISKCNCQLFKIKEGVE---LC
--SIKDTFECIYPSFGNLPDK-VAANECPE-PCEYTKYETK-LSYASALPSSVGNSPSYQ
RFKNLS---IAERKEFFRENVVSLDVYYEELSYDLIEQKAVFDDWALIFKVSKQQGA---
----------DY--------------------------------
>Scolantuscallimorphus37644
---------LNSTTRSPRITSSKVRRDANHCNE-EEVIATEACLESPL-WFR---WDEFL
MKKPAPRNVKMQENMTEFMDKSIRGELSKTFYDAEEGQEFTTLNRAVYSEMEEEKDEDED
KDESDEEEE-DEEEEEETDEDHDESNEEDEDEDESDEDEEEEEENDEYQTS-------ND
DNDD--EAE-----------TEDENESDEEDED--CWENNEPSVLKARKSL-----LNFL
IDI------------------KLQ------------GMETHIPVFHQGMSP---------
----------AEKE---------EYRKKACVASCLAYNQMKLCKCMEYRFPTNDD-QAVC
NTLNKTIVKCLRNLSNKLKNNQLNSSACPP-PCNEEAYKMT-SSYAAW--PSA-KASLEQ
ELKSES-NHSFKTSNGLSDNMLEVRIFYQELNYELIEEKVSYELVNFISDIGGQLGLWLG
VSVLTAAEVVELLLLIFALCNRKTRPKTAIVMPRDVKFGMESQF
>Scolantuscallimorphus6331
----MTDS--DNSEEKKPNRQSPITLLKEFCGY-TTFGGLARVIGSPY-LLFRGIWFLLF
VGGFVVAIVQLIALYRTYEMKPISTKISLH---HKQPLSFPTVTVCNFNAVRLSKVIEAA
TSPAGQAEIIKLVEQKRINEAQSFLSDDDDDEGYINPEHLLREHKLYSIAMPEDLIPLGH
QFEDMITCS-W--RGVDCKT--DFASFWHYRYGN-CFVFNPRKSPRSAFRAGSSYGLTLQ
LNI-EQSEYNYLAAQKAGAVIQVTPHGIM-PFPAEEGLSV-APGFSTSIAL--TKVVINR
V--DAFKNRTCVNIDKNNLYYNASYSQTACMESCVAYNQLKHCDCMEYRFPKGKTNRDVC
FTLESKTVKCLRSVSQKLRQQKLNTKMCPS-PCNEETYKIT-SSFAAW--PSL-YQSSLE
ELLKEN-QTNTSIPNNHRDNILEVRIFYKELNYEAIEESVSYEFVNFLADIGGQLGLWLG
VSVLTGAEVLELIVLIVILYRRSRRGNKDKPDELAMEPVLQQQT
