# Supplementary material for: Functional analysis in a model sea anemone reveals phylogenetic complexity and a role in cnidocyte discharge of DEG/ENaC ion channels
Source: Commun Biol. 2023 Jan 6;6:17. doi: 10.1038/s42003-022-04399-1 (PMC9822975; doi:10.1038/s42003-022-04399-1)
Supplement: Supplementary file 6 — Supplementary Data 3 [file 42003_2022_4399_MOESM6_ESM.xlsx]

## Sheet: Fig3b
	Normalized Data
	pH 7.0	pH 6.5	pH 6.0	pH 5.5	pH 5.0	pH 4.5	pH 4.0
	0	0	0.277778	0.796296	1	0.87037	0.685185
	0.0124224	0.0559006	0.372671	0.78882	1	0.664596	0.36646
	0.0277778	0.180556	0.326389	0.638889	1	0.972222	0.708333
	0.032967	0.0769231	0.186813	0.703297	1	0.978022	0.725275
	0	0.335443	0.386076	0.753165	1	0.677215	0.525316
	0.0218341	0.148472	0.718341	1.41157	1	0.183406	0.139738
	0.00877193	0.127193	0.412281	1.29386	1	0.736842	0.627193
	0.177515	0.0236686	0.266272	0.87574	1	0.579882	0.60355
	0.0552017	0.144374	0.564756	1.56688	1	0.993631	0.380042
Mean	0.0373877	0.121392	0.390153	0.980946	1	0.739576	0.52901
SD	0.0553902	0.100726	0.162939	0.345457	0	0.259079	0.196985
SEM	0.0184634	0.0335753	0.054313	0.115152	0	0.0863598	0.0656616

## Sheet: Fig3d+e
means	-70	-60	-50	-40	-30	-20	-10	0	10	20	30	40	50	60
Na+	-0.995507	-0.806365	-0.637896	-0.501116	-0.389948	-0.306782	-0.236951	-0.175245	-0.137186	-0.0964799	-0.0555942	-0.0154914	0.00990292	0.0215772
K+	-0.292981	-0.22309	-0.15637	-0.116165	-0.0796281	-0.0498797	-0.0305027	-0.00415989	0.02636	0.0524514	0.0750456	0.0778514	0.0764744	0.0782457
Na+	-1.25259	-1.00727	-0.786658	-0.612179	-0.469145	-0.347386	-0.262187	-0.187159	-0.124988	-0.0694452	-0.0221427	0.0166685	0.0503083	0.0663081
Ca2+	-0.423353	-0.353616	-0.257434	-0.163023	-0.0687085	0.0144969	0.0933538	0.177239	0.267822	0.367204	0.484946	0.610049	0.76631	0.97092
SD
Na+	0.701557	0.558053	0.432867	0.330656	0.252231	0.188595	0.146946	0.114408	0.094301	0.0681944	0.0422872	0.0298413	0.0239927	0.0467599
K+	0.200815	0.146489	0.0939649	0.0589117	0.0325567	0.0179399	0.0149761	0.022076	0.0343148	0.0477045	0.0588341	0.067097	0.0759142	0.0632686
Na+	0.986854	0.789906	0.628386	0.488126	0.372372	0.277828	0.206282	0.140037	0.0893336	0.0489262	0.0242324	0.0355327	0.0506808	0.0591459
Ca2+	0.720477	0.619992	0.47102	0.307451	0.142084	0.0361703	0.157041	0.278413	0.391222	0.495876	0.582267	0.672301	0.767322	0.854622
Na+	-70	-60	-50	-40	-30	-20	-10	0	10	20	30	40	50	60
	-1.351	-1.079	-0.839	-0.638	-0.477	-0.363	-0.272	-0.166	-0.14	-0.068	-0.033	0.003	0.026	0.016
	-2.216	-1.766	-1.361	-1.027	-0.765	-0.554	-0.392	-0.262	-0.182	-0.116	-0.055	-0.003	0.046	0.084
	-0.703	-0.574	-0.447	-0.337	-0.246	-0.191	-0.13	-0.088	-0.055	-0.042	-0.026	-0.009	-0.006	0.016
	-0.466551	-0.385553	-0.314274	-0.252715	-0.197636	-0.168477	-0.126358	-0.0907183	-0.0647988	-0.0453591	-0.0291594	-0.0194396	-0.0226796	-0.0129598
	-0.294	-0.246	-0.211	-0.191	-0.156	-0.13	-0.11	-0.085	-0.055	-0.038	-0.022	-0.019	-0.01	-0.007
	-1.458	-1.202	-0.991	-0.8261	-0.684	-0.567	-0.4763	-0.392	-0.3175	-0.22	-0.088	0.016	0.023	-0.032
	-0.48	-0.392	-0.302	-0.236	-0.204	-0.174	-0.152	-0.143	-0.146	-0.146	-0.136	-0.077	0.013	0.087
K+	-70	-60	-50	-40	-30	-20	-10	0	10	20	30	40	50	60
	-0.402	-0.301	-0.213	-0.149	-0.097	-0.058	-0.038	0.013	0.026	0.049	0.062	0.087	0.091	0.078
	-0.551	-0.402	-0.256	-0.175	-0.094	-0.042	-0.007	0.032	0.075	0.104	0.165	0.175	0.204	0.175
	-0.14	-0.103	-0.094	-0.078	-0.062	-0.045	-0.032	0.007	0.071	0.133	0.153	0.156	0.114	0.074
	-0.142557	-0.106918	-0.0842384	-0.0680387	-0.055079	-0.0259195	-0.0194396	-0.0129597	0	0.00647988	0.0226796	0.0129598	0.0129598	0.0291595
	-0.087	-0.075	-0.052	-0.055	-0.046	-0.045	-0.033	-0.023	-0.004	0.019	0.035	0.046	0.068	0.081
	-0.54431	-0.414712	-0.288354	-0.204116	-0.139317	-0.0842384	-0.055079	-0.0291594	-0.00647986	0.0226796	0.0356393	0	-0.035639	-0.0194397
	-0.184	-0.159	-0.107	-0.084	-0.064	-0.049	-0.029	-0.016	0.023	0.033	0.052	0.068	0.081	0.13
Na+	-70	-60	-50	-40	-30	-20	-10	0	10	20	30	40	50	60
	-1.692	-1.361	-1.072	-0.849	-0.648	-0.479	-0.366	-0.239	-0.166	-0.091	-0.032	0.006	0.055	0.085
	-2.488	-2.006	-1.597	-1.241	-0.939	-0.684	-0.492	-0.327	-0.197	-0.091	0.01	0.091	0.139	0.123
	-0.541	-0.438	-0.324	-0.262	-0.191	-0.145	-0.103	-0.074	-0.052	-0.029	0	0.016	0.039	0.026
	-0.573469	-0.460071	-0.359633	-0.278635	-0.236516	-0.168477	-0.145797	-0.116638	-0.0745186	-0.0421192	-0.0161997	-0.00323993	0.0194396	0.0356393
	-0.399	-0.327	-0.256	-0.194	-0.142	-0.103	-0.071	-0.058	-0.036	-0.026	-0.029	-0.016	-0.013	-0.016
	-2.60167	-2.0768	-1.61997	-1.25062	-0.965502	-0.732226	-0.56051	-0.411472	-0.275395	-0.161997	-0.0647989	0.0259194	0.0907183	0.155517
	-0.473	-0.382	-0.278	-0.21	-0.162	-0.12	-0.097	-0.084	-0.074	-0.045	-0.023	-0.003	0.022	0.055
Ca2+	-70	-60	-50	-40	-30	-20	-10	0	10	20	30	40	50	60
	-0.159	-0.117	-0.081	-0.062	-0.029	-0.025	0	0.023	0.048	0.068	0.1	0.117	0.127	0.119
	-2.038	-1.749	-1.322	-0.859	-0.388	0.045	0.434	0.797	1.143	1.475	1.775	2.08	2.388	2.647
	-0.111	-0.091	-0.068	-0.055	-0.035	-0.019	0.003	0.038	0.081	0.143	0.279	0.486	0.788	1.248
	-0.106918	-0.103678	-0.0777586	-0.0583189	-0.0323994	0.00971982	0.0388793	0.0907183	0.168477	0.285115	0.463311	0.635028	0.878024	1.18258
	-0.033	-0.029	-0.02	-0.007	-0.006	0	0	0.026	0.068	0.117	0.158	0.204	0.243	0.346
	-0.385553	-0.278635	-0.152277	-0.051839	0.0194396	0.0777585	0.129598	0.174957	0.233276	0.301314	0.382313	0.463311	0.596149	0.848864
	-0.13	-0.107	-0.081	-0.048	-0.01	0.013	0.048	0.091	0.133	0.181	0.237	0.285	0.344	0.405

## Sheet: Fig3g
	Normalized data Diminazene									Normalized data Amiloride
	pH 6.0	10 nM Dimi	100 nM Dimi	1 uM Dimi	10 uM Dimi	50 uM Dimi	100 uM Dimi			pH 6.0	1 uM Amil	100 uM Amil	300 uM Amil	1 mM Amil	2 mM Amil
	1	0.964285	0.964285	0.642857	0.339286	0.232143	0.107143			1	1.16313	0.985817	0.851068	0.453897	0.262414
	1	0.907318	1.09756	0.765852	0.341463	0.170732	0.131707			1	0.967894	0.825689	0.646789	0.288991	0.160551
	1	1.02238	1.12686	0.791044	0.305971	0.126866	0.089552			1	1.12843	0.972478	0.834867	0.522936	0.266055
	1	1.11193	1.19403	0.880591	0.350746	0.19403	0.141791			1	0.963235	0.786764	0.705882	0.330883	0.183824
	1	0.969492	1.06102	0.66102	0.305085	0.142373	0.0949155			1	1.06555	0.892608	0.736403	0.41841	0.295677
	1	0.948275	1.0431	0.706898	0.293104	0.129311	0.103449			1	1.04946	0.724379	0.67138	0.332155	0.176679
	1	1.00291	1.02616	0.764538	0.313955	0.151164	0.0988375			1	0.824629	0.705227	0.582092	0.343284	0.179105
	1	0.960317	1.08334	0.940478	0.400795	0.25	0.230156			1	0.832841	0.794721	0.668619	0.363636	0.205278
	1	0.919355	0.935484	0.483872	0.252688	0.139784	0.112903			1	0.88781	0.83415	0.721956	0.521952	0.336586
	1	0.942858	0.866671	0.66667	0.342861	0.257143	0.18095			1	0.911765	0.818628	0.769609	0.45098	0.205883
	1	0.987562	0.987562	0.689055	0.278606	0.106965	0.106965
	1	0.952009	0.939259	0.646007	0.272003	0.131751	0.0637501		Mean	1	0.979475	0.834046	0.718866	0.402712	0.227205
	1	0.965318	0.901734	0.606936	0.236993	0.104046	0.0693643		SD	0	0.118832	0.0932965	0.0834505	0.0829973	0.0591872
	1	1.14106	1.01568	0.589342	0.225706	0.0595616	0.0344827		SEM	0	0.0375779	0.0295029	0.0263894	0.026246	0.0187167
Mean	1	0.985363	1.01734	0.702511	0.304233	0.156848	0.111855
SD	0	0.0670325	0.0916599	0.118886	0.0487196	0.0578739	0.0490191
SEM	0	0.0179152	0.0244971	0.0317737	0.0130209	0.0154674	0.0131009

## Sheet: Fig3j
NeNaC2H141A								NeNaC2 WT
	pH 6.5	pH 6.0	pH 5.5	pH 5.0	pH 4.5	pH 4.0			pH 6.5	pH 6.0	pH 5.5	pH 5.0	pH 4.5	pH 4.0
	0	0	0.193549	0.290322	0.387097	0.502016			0	0.181653	0.483266	0.493548	0.390726	0.349597
	0	0.120565	0.227217	0.268951	0.30373	0.282863			0	0.097983	0.341129	0.460888	0.424596	0.362903
	0.11613	0.290322	0.420968	0.319351	0.268548	0.225			0	0.222178	0.789114	0.96915	0.632057	0.689519
	0.125605	0.385282	0.503831	0.486895	0.337298	0.27379			0.359879	1.60887	3.12248	3.86341	2.56149	0.952622
	0.227823	0.512097	0.691532	0.558467	0.397178	0.274194			0.139718	0.749396	1.76975	1.66814	1.575	1.19819
	0.033267	0.257052	0.565528	0.650197	0.438503	0.290325			0.120968	0.520162	1.15827	1.2127	0.979834	0.810484
	0.148387	0.54254	0.788306	0.672376	0.593546	0.459073			0.13307	0.54436	0.71774	0.50807	0.40726	0.33065
									0.152419	0.275806	0.682259	0.791129	0.500805	0.272177
Mean	0.0930303	0.301123	0.484419	0.463794	0.389414	0.329609		Mean	0.107662	0.560658	1.19739	1.31085	0.995853	0.670566
SD	0.0853513	0.197994	0.22248	0.171595	0.107092	0.105943		SD	0.120706	0.489834	0.918633	1.13646	0.772069	0.344336
SEM	0.0322598	0.0748348	0.0840894	0.0648569	0.0404768	0.0400426		SEM	0.042676	0.173182	0.324786	0.4018	0.272968	0.121741

## Sheet: Fig4b
	pH 7.0	pH 6.5	pH 6.0	pH 5.5	pH 5.0	pH 4.5	pH 4.0
	0	0.0149254	0	0.0373134	0.0895522	0.425373	1
	0	0	0	0.266667	0.644444	0.822222	1
	0	0	0.047619	0.309524	0.661905	0.92381	1
	0	0	0	0.141176	0.305882	0.541176	1
	0	0	0	0.0808081	0.151515	0.313131	1
	0	0	0	0.1	0.1625	0.345833	1
	0	0	0	0.148789	0.228374	0.477509	1
	0	0	0	0.0981818	0.152727	0.349091	1
	0	0	0	0	0.110638	0.27234	1
	0	0	0	0.1125	0.225	0.4875	1
	0	0	0	0.140496	0.264463	0.53719	1
mean	0	0.00135685	0.004329	0.130496	0.272455	0.499561	1
SD	0	0.00450017	0.0143577	0.0903445	0.199026	0.206407	0

## Sheet: Fig4d
	1.8 mM Ca2+	1 mM Ca2+	100 uM Ca2+	10 uM Ca2+	1 uM Ca2+	1. 100 nM Ca2+
	0.220052	0.132812	0.28125	0.53125	0.815104	1
	0.217252	0.1459	0.498403	0.799787	0.992545	1
	0.127567	0.140657	0.549795	0.863963	0.98152	1
	0.115441	0.124545	0.700655	0.961398	1.00947	1
	0.169364	0.114347	0.297735	0.759439	0.952535	1
	0.208459	0.216767	0.460725	0.831571	0.988671	1
	0.0870871	0.153153	0.375375	0.570571	0.825826	1
	0.159394	0.0654545	0.0915152	0.652121	0.917576	1
	0.378872	0.29646	0.318031	0.564159	0.870022	1
	0.470161	0.26371	0.421774	0.721774	0.910484	1
	0.222942	0.131479	0.119665	0.291159	0.805259	1
	0.185484	0.072043	0.0806452	0.241935	0.83871	1
	0.25	0.124	0.102	0.604667	0.902	1
	0.1262	0.0195138	0.0796545	0.285988	0.849328	1
	0.102967	0.0628272	0.0628272	0.131763	0.390052	1
	0.290931	0.241573	0.321027	0.488764	0.788925	1
Mean	0.208261	0.144078	0.297567	0.581269	0.864877	1
SD	0.102879	0.0765338	0.19626	0.243843	0.146012	0
SEM	0.0257199	0.0191334	0.0490649	0.0609608	0.036503	0

## Sheet: Fig4f
	Normalized data
	100 nM Ca2+	1 uM Amil	30 uM Amil	100 uM Amil	300 uM Amil	1 mM Amil	2 mM Amil
	1	1.42029	1.61111	1.45169	0.987923	0.7343	0.671498
	1	1.69936	1.69936	1.3774	0.759062	0.714286	-0.639659
	1	1.8615	2.1385	1.90028	1.08864	0.966759	0.795014
	1	2.1435	2.66368	2.34081	1.32735	1.01345	0.793722
	1	1.90222	1.94222	1.56444	0.906667	0.855556	0.786667
	1	1.44173	1.45505	1.19423	0.486127	0.340733	0.220866
	1	1.6163	1.58913	1.24109	0.529711	0.380306	0.264856
	1	1.66667	1.94786	1.82682	0.852886	0.595903	0.391061
	1	1.48999	1.68072	1.50263	1.07692	0.625922	0.625922
	1	1.17674	1.10388	0.832558	0.550388	0.272868	0.251163
	1	1.21087	1.24783	1.16522	0.928261	0.58913	0.552174
	1	1.55743	1.54162	1.2687	0.931507	0.544784	0.480506
mean	1	1.59888	1.71841	1.47216	0.868788	0.636167	0.432816
SEM	0	0.281474	0.415875	0.399749	0.252283	0.235974	0.399489
SD	0	0.0812545	0.120053	0.115398	0.0728277	0.0681199	0.115323

## Sheet: Fig4i
Diminazene normal Ca2+
NORMALIZATION
	10 nM Dimi in SB pH 7.4	100 nM Dimi in SB pH 7.4	1000 nM Dimi in SB pH 7.4	2000 nM Dimi in SB pH 7.4	Baseline (abs)
	1.04734	0.654157	0.432671	0.194015	1
	0.831224	0.822785	0.489451	0.35443	1
	0.73628	0.832317	0.14939	0.904345	1
	0.681818	0.752273	0.322727	0.620455	1
	0.851466	0.891202	0.377483	0.485336	1
	1.00073	0.961314	0.337226	0.564964	1
	0.88	0.913846	0.289231	0.606154	1
	0.778275	0.904255	0.358343	0.554311	1
	0.970588	0.936975	0.411765	0.340336	1
	0.913333	0.913333	0.186667	0.716667	1
	0.893764	0.882217	0.387991	0.508083	1
	0.980342	0.983189	0.494441	0.390049	1
	0.727273	0.46281	0.322314	0.280992	1
	0.915825	0.673401	0.430976	0.323232	1
	0.970954	0.630705	0.356846	0.240664	1
mean	0.878614	0.814319	0.356502	0.472269	1
SD	0.1097	0.148928	0.0969116	0.194752	0
SEM	0.0283245	0.0384532	0.0250225	0.0502848	0
Diminazene low Ca2+
NORMALIZATION
	100 nM Ca2+	10 nM Dimi	100 nM Dimi	1 uM Dimi	2 uM Dimi
	1	1.061	0.610022	0.247277	0.21024
	1	1.09139	0.904508	0.465574	0.42541
	1	1.04758	0.846774	0.542742	0.501613
	1	0.972818	0.600105	0.231573	0.215891
	1	1.07813	0.932014	0.450533	0.437849
	1	1.15628	0.894327	0.297275	0.254449
	1	0.896147	0.303183	0.0636516	0.0452261
	1	1.15254	0.617306	0.148974	0.126673
	1	0.740642	0.354278	0.19385	0.209893
	1	1.27818	1.06825	0.517063	0.469493
	1	0.977094	0.534686	0.176702	0.140052
	1	0.931583	0.564041	0.216388	0.20008
	1	0.928074	0.742459	0.139985	0.070379
	1	0.937776	0.696462	0.120657	0.0799116
mean	1	1.0178	0.690601	0.272303	0.24194
SD	0	0.1342	0.221683	0.157564	0.155396
SEM	0	0.0358664	0.0592472	0.0421108	0.0415312

## Sheet: Fig5c
Control(1st)	Diminazene(1st)	Control(2nd)	Diminazene(2nd)	Control(3rd)	Diminazene(3rd)
5	34	200	1078	630	1601				Control(1st)			Control(2nd)			Control(3rd)
138	166	169	580	762	750				Vs			vs			vs
16	140	90	925	306	1295				Diminazene(1st)			Diminazene(2nd)			Diminazene(3rd)
77	60	106	428	270	635
38	391	166	490	625	2972				Unpaired t test			Unpaired t test			Unpaired t test
8	959	46	1870	167	2429				P value	0.0016		P value	< 0.0001		P value	< 0.0001
8	68	18	200	374	861				P value summary	**		P value summary	***		P value summary	***
18	266	605	1845	1178	3340				Are means signif. Different? (P < 0.05)	Yes		Are means signif. different? (P < 0.05)	Yes		Are means signif. different? (P < 0.05)	Yes
111	248	506	495	1570	1966				One- or two-tailed P value?	Two-tailed		One- or two-tailed P value?	Two-tailed		One- or two-tailed P value?	Two-tailed
94	720	145	830	318	1270				t, df	t=3.492 df=28		t, df	t=4.817 df=28		t, df	t=4.713 df=28
51	620	150	980	310	2751
75	530	127	1210	205	2290				How big is the difference?			How big is the difference?			How big is the difference?
9	60	45	660	106	1725				Mean ± SEM of column A	44.80 ± 11.31 N=15		Mean ± SEM of column C	178.9 ± 42.47 N=15		Mean ± SEM of column E	481.8 ± 107.2 N=15
6	108	223	353	260	680				Mean ± SEM of column B	302.4 ± 72.91 N=15		Mean ± SEM of column D	834.9 ± 129.4 N=15		Mean ± SEM of column F	1689 ± 232.6 N=15
18	166	88	580	146	770				Difference between means	-257.6 ± 73.78		Difference between means	-656.0 ± 136.2		Difference between means	-1207 ± 256.1
									95% confidence interval	-408.7 to -106.5		95% confidence interval	-934.9 to -377.1		95% confidence interval	-1732 to -682.6
									R squared	0.3033		R squared	0.4531		R squared	0.4424
									F test to compare variances			F test to compare variances			F test to compare variances
									F,DFn, Dfd	41.54, 14, 14		F,DFn, Dfd	9.282, 14, 14		F,DFn, Dfd	4.711, 14, 14
									P value	< 0.0001		P value	0.0002		P value	0.0064
									P value summary	***		P value summary	***		P value summary	**
									Are variances significantly different?	Yes		Are variances significantly different?	Yes		Are variances significantly different?	Yes

## Sheet: Fig5d
Control (2nd-1st)	Diminazene(2nd-1st)	Control (3rd-2nd)	Diminazene (3rd-2nd)
195	1044	430	523				Control (2nd-1st)			Control (3rd-2nd)
31	414	593	170				vs			vs
74	785	216	370				Diminazene(2nd-1st)			Diminazene (3rd-2nd)
29	368	164	207
128	99	459	2482				Unpaired t test			Unpaired t test
38	911	121	559				P value	0.0016		P value	0.0077
10	132	356	661				P value summary	**		P value summary	**
587	1579	573	1495				Are means signif. different? (P < 0.05)	Yes		Are means signif. different? (P < 0.05)	Yes
395	247	1064	1471				One- or two-tailed P value?	Two-tailed		One- or two-tailed P value?	Two-tailed
51	110	173	440				t, df	t=3.495 df=28		t, df	t=2.871 df=28
99	360	160	1771
52	680	78	1080				How big is the difference?			How big is the difference?
36	600	61	1065				Mean ± SEM of column A	134.1 ± 41.54 N=15		Mean ± SEM of column C	302.9 ± 72.92 N=15
217	245	37	327				Mean ± SEM of column B	532.5 ± 106.1 N=15		Mean ± SEM of column D	854.1 ± 177.6 N=15
70	414	58	190				Difference between means	-398.4 ± 114.0		Difference between means	-551.2 ± 192.0
							95% confidence interval	-631.8 to -165.0		95% confidence interval	-944.4 to -158.0
							R squared	0.3038		R squared	0.2274
							F test to compare variances			F test to compare variances
							F,DFn, Dfd	6.530, 14, 14		F,DFn, Dfd	5.931, 14, 14
							P value	0.0012		P value	0.002
							P value summary	**		P value summary	**
							Are variances significantly different?	Yes		Are variances significantly different?	Yes

[truncated: 6 more sheets: Fig5f, Fig5g, Fig5k, SFig11, SFig12a, SFig12b]
